# Supplementary material for: 4-[(3-Formyl-4-hydroxy­phen­yl)diazen­yl]-N-(pyrimidin-2-yl)benzene­sulfonamide
Source: Acta Crystallogr Sect E Struct Rep Online. 2008 Aug 6;64(Pt 9):o1673–4. doi: 10.1107/S1600536808024239 (PMC2960714; doi:10.1107/S1600536808024239)
Supplement: Supplementary file 1 [file e-64-o1673-sup1.cif]

##############################################################################
###                                                                        ###
###        Electronic paper (Acta Crystallographica Section E)             ###
###                                                                        ###
##############################################################################
#                                                                            #
# This CIF contains the data in a paper accepted for publication in Acta     #
# Crystallographica Section E. It conforms to the requirements of Notes      #
# for Authors for Section E, and has been peer reviewed under the auspices   #
# of the IUCr Commission on Journals.                                        #
#                                                                            #
# Full details of the Crystallographic Information File format               #
# are given in the paper "The Crystallographic Information File (CIF):       #
# a New Standard Archive File for Crystallography" by S. R. Hall, F. H.      #
# Allen and I. D. Brown [Acta Cryst. (1991), A47, 655-685].                  #
#                                                                            #
# The current version of the core CIF dictionary is obtainable from          #
# ftp://ftp.iucr.org/pub/cif_core.dic. The current version number is 2.4.    #
#                                                                            #
# Software is freely available for graphical display of the structure(s) in  #
# this CIF.  For information consult the CIF home page http://www.iucr.org/  #
# cif/home.html                                                              #
#                                                                            #
# This file may be used for bona fide research purposes within the           #
# scientific community so long as proper attribution is given to the journal # 
# article from which it was obtained.                                        #
#                                                                            #
##############################################################################
                                             
data_global
_audit_creation_method
                  'from SHELXL97 and KenX, based on form.cif supplied from IUCr'
_journal_date_recd_electronic     2008-07-24
_journal_date_accepted     2008-07-30
_journal_name_full     'Acta Crystallographica, Section E'
_journal_year     2008
_journal_volume     64
_journal_issue      9
_journal_page_first     o1673
_journal_page_last     o1674
_journal_paper_category     QO
_journal_coeditor_code     LH2668
_publ_contact_author_name     'Hoda El-Ghamry'
_publ_contact_author_address
;
    Department of Chemistry
    Faculty of Science
    Tanta University
    Tanta, Egypt
;
_publ_contact_author_email     helghamrymo@yahoo.com
_publ_contact_author_fax     '+20403350804'
_publ_contact_author_phone     '+20403350804'
_publ_section_title
;\
4-[(3-Formyl-4-hydroxyphenyl)diazenyl]-<i>N</i>-(pyrimidin-2-yl)\
benzenesulfonamide
;
loop_
    _publ_author_name
    _publ_author_address
    'El-Ghamry, Hoda'
;
    Department of Chemistry
    Faculty of Science
    Tanta University
    Tanta, Egypt
;
    'Issa, Raafat'
;
    Department of Chemistry
    Faculty of Science
    Tanta University
    Tanta, Egypt
;
    'El-Baradie, Kamal'
;
    Department of Chemistry
    Faculty of Science
    Tanta University
    Tanta, Egypt
;
    'Isagai, Keiko'
;
    Department of Chemistry
    Faculty of Science
    Kyushu University
    Hakozaki 6-10-1, Higashi-ku
    Fukuoka 812-8581, Japan
;
    'Masaoka, Shigeyuki'
;
    Department of Chemistry
    Faculty of Science
    Kyushu University
    Hakozaki 6-10-1, Higashi-ku
    Fukuoka 812-8581, Japan
;
    'Sakai, Ken'
;
    Department of Chemistry
    Faculty of Science
    Kyushu University
    Hakozaki 6-10-1, Higashi-ku
    Fukuoka 812-8581, Japan
;
data_I
_chemical_name_systematic
;
4-[(3-Formyl-4-hydroxyphenyl)diazenyl]-<i>N</i>-(pyrimidin-2-
yl)benzenesulfonamide
;
_chemical_name_common     ?
_chemical_formula_moiety     'C17 H13 N5 O4 S'
_chemical_formula_sum     'C17 H13 N5 O4 S'
_chemical_formula_structural     ?
_chemical_formula_analytical     ?
_chemical_formula_iupac     'C17 H13 N5 O4 S'
_chemical_formula_weight     383.39
_symmetry_cell_setting     'Monoclinic'
_symmetry_space_group_name_H-M     'P 21/c'
_symmetry_space_group_name_Hall     '-P 2ybc '
loop_
    _symmetry_equiv_pos_as_xyz
    'x, y, z'
    '-x, y+1/2, -z+1/2'
    '-x, -y, -z'
    'x, -y-1/2, z-1/2'
_cell_length_a     18.579(2)
_cell_length_b     5.7731(7)
_cell_length_c     17.372(2)
_cell_angle_alpha     90.00
_cell_angle_beta     115.990(10)
_cell_angle_gamma     90.00
_cell_volume     1674.73
_cell_formula_units_Z     4
_cell_measurement_reflns_used     9950
_cell_measurement_theta_min     2.35
_cell_measurement_theta_max     28.30
_cell_measurement_temperature     100(2)
_cell_special_details
;
?  # Insert any comments here.
;
_exptl_crystal_description     'Block'
_exptl_crystal_colour     'dark orange'
_exptl_crystal_size_max     0.30
_exptl_crystal_size_mid     0.20
_exptl_crystal_size_min     0.10
_exptl_crystal_size_rad     ?
_exptl_crystal_density_diffrn     1.521
_exptl_crystal_density_meas     ?
_exptl_crystal_density_method     'not measured'
_exptl_crystal_F_000     792
_exptl_absorpt_coefficient_mu     0.230
_exptl_absorpt_correction_type     multi-scan
_exptl_absorpt_process_details     '(SADABS; Sheldrick, 1996)'
_exptl_absorpt_correction_T_min     0.9342
_exptl_absorpt_correction_T_max     0.9774
_exptl_special_details
;
The first 50 frames were rescanned at the end of data collection to evaluate any
possible decay phenomenon. Since it was judged to be negligible, no decay
correction was applied to the data.
;
_diffrn_ambient_temperature     100(2)
_diffrn_radiation_type     MoK\a
_diffrn_radiation_wavelength     0.71073
_diffrn_radiation_source     'fine-focus sealed tube'
_diffrn_radiation_monochromator     graphite
_diffrn_measurement_device     'Bruker SMART APEX CCD'
_diffrn_measurement_method     '\f and \w'
_diffrn_detector_area_resol_mean     ?
_diffrn_reflns_number     17304
_diffrn_reflns_av_R_equivalents     0.0168
_diffrn_reflns_av_sigmaI/netI     0.0116
_diffrn_reflns_theta_min     2.35
_diffrn_reflns_theta_max     26.73
_diffrn_reflns_theta_full     26.73
_diffrn_measured_fraction_theta_max     0.999
_diffrn_measured_fraction_theta_full     0.999
_diffrn_reflns_limit_h_min     -23
_diffrn_reflns_limit_h_max     23
_diffrn_reflns_limit_k_min     -7
_diffrn_reflns_limit_k_max     7
_diffrn_reflns_limit_l_min     -21
_diffrn_reflns_limit_l_max     21
_diffrn_standards_number     none
_diffrn_standards_interval_count     ?
_diffrn_standards_interval_time     ?
_diffrn_standards_decay_%     0
_refine_special_details
;
Refinement of <i>F</i>^2^ against ALL reflections. The weighted <i>R</i>-factor
<i>wR</i> and goodness of fit <i>S</i> are based on <i>F</i>^2^, conventional
<i>R</i>-factors <i>R</i> are based on <i>F</i>, with <i>F</i> set to zero for
negative <i>F</i>^2^. The threshold expression of <i>F</i>^2^ >
\s(<i>F</i>^2^) is used only for calculating <i>R</i>-factors(gt) <i>etc</i>.
and is not relevant to the choice of reflections for refinement.
<i>R</i>-factors based on <i>F</i>^2^ are statistically about twice as large
as those based on <i>F</i>, and <i>R</i>- factors based on ALL data will be
even larger.
;
_reflns_number_total     3560
_reflns_number_gt     3277
_reflns_threshold_expression     I>2\s(I)
_refine_ls_structure_factor_coef     Fsqd
_refine_ls_matrix_type     full
_refine_ls_R_factor_all     0.0367
_refine_ls_R_factor_gt     0.0341
_refine_ls_wR_factor_gt     0.0946
_refine_ls_wR_factor_ref     0.0972
_refine_ls_goodness_of_fit_ref     1.047
_refine_ls_restrained_S_all     1.047
_refine_ls_number_reflns     3560
_refine_ls_number_parameters     245
_refine_ls_number_restraints     0
_refine_ls_hydrogen_treatment     constr
_refine_ls_weighting_scheme     calc
_refine_ls_weighting_details
         'calc w=1/[\s^2^(Fo^2^)+(0.0513P)^2^+0.9337P] where P=(Fo^2^+2Fc^2^)/3'
_atom_sites_solution_hydrogens     geom
_atom_sites_solution_secondary     difmap
_refine_ls_shift/su_max     0.001
_refine_ls_shift/su_mean     0.000
_refine_diff_density_max     0.421
_refine_diff_density_min     -0.371
_refine_ls_extinction_method     none
_refine_ls_extinction_coef     not_refined
_refine_ls_extinction_expression     ?
loop_
    _atom_type_symbol
    _atom_type_description
    _atom_type_scat_dispersion_real
    _atom_type_scat_dispersion_imag
    _atom_type_scat_source
    'C' 'C' 0.0033 0.0016
                         'International Tables Vol C Tables 4.2.6.8 and 6.1.1.4'
    'H' 'H' 0.0000 0.0000
                         'International Tables Vol C Tables 4.2.6.8 and 6.1.1.4'
    'N' 'N' 0.0061 0.0033
                         'International Tables Vol C Tables 4.2.6.8 and 6.1.1.4'
    'O' 'O' 0.0106 0.0060
                         'International Tables Vol C Tables 4.2.6.8 and 6.1.1.4'
    'S' 'S' 0.1246 0.1234
                         'International Tables Vol C Tables 4.2.6.8 and 6.1.1.4'
_computing_data_collection     'APEX2 (Bruker, 2006)'
_computing_cell_refinement     'SAINT (Bruker, 2004)'
_computing_data_reduction     'SAINT (Bruker, 2004)'
_computing_structure_solution     'SHELXS97 (Sheldrick, 2008)'
_computing_structure_refinement     'SHELXL97 (Sheldrick, 2008)'
_computing_molecular_graphics     'KENX (Sakai, 2004)'
_computing_publication_material
;
SHELXL97 (Sheldrick, 2008), TEXSAN (Molecular Structure Corporation,
2001),
KENX (Sakai, 2004) and ORTEPII (Johnson, 1976)
;
loop_
    _atom_site_type_symbol
    _atom_site_label
    _atom_site_fract_x
    _atom_site_fract_y
    _atom_site_fract_z
    _atom_site_U_iso_or_equiv
    _atom_site_adp_type
    _atom_site_calc_flag
    _atom_site_refinement_flags
    _atom_site_occupancy
    _atom_site_disorder_assembly
    _atom_site_disorder_group
    S S1 0.67904(2) 0.77281(6) 0.52372(2) 0.02455(11) Uani d . 1 . .
    O O1 1.32533(7) 0.9734(2) 1.18827(7) 0.0366(3) Uani d . 1 . .
    N N5 0.49729(7) 0.7981(2) 0.57442(7) 0.0246(3) Uani d . 1 . .
    O O4 0.67616(6) 0.9243(2) 0.45700(6) 0.0301(2) Uani d . 1 . .
    O O3 0.68746(6) 0.52911(19) 0.51537(7) 0.0297(2) Uani d . 1 . .
    C C17 0.46694(9) 0.6915(3) 0.62192(9) 0.0289(3) Uani d . 1 . .
    H H13 0.4169 0.7418 0.6183 0.035 Uiso calc R 1 . .
    N N2 0.94619(7) 1.1123(2) 0.84456(8) 0.0282(3) Uani d . 1 . .
    N N3 0.59631(7) 0.8311(2) 0.53095(8) 0.0280(3) Uani d . 1 . .
    H H10 0.5668 0.9446 0.4987 0.034 Uiso calc R 1 . .
    N N1 1.00856(7) 0.9914(2) 0.87789(8) 0.0280(3) Uani d . 1 . .
    O O2 1.24471(7) 1.3545(2) 1.17919(7) 0.0332(3) Uani d . 1 . .
    H H1 1.2835 1.2624 1.2013 0.050 Uiso calc R 1 . .
    C C15 0.57921(10) 0.4485(3) 0.68056(10) 0.0357(4) Uani d . 1 . .
    H H11 0.6079 0.3262 0.7181 0.043 Uiso calc R 1 . .
    C C16 0.50602(9) 0.5108(3) 0.67607(10) 0.0338(3) Uani d . 1 . .
    H H12 0.4835 0.4332 0.7086 0.041 Uiso calc R 1 . .
    C C1 1.26947(9) 0.9081(3) 1.12173(10) 0.0310(3) Uani d . 1 . .
    H H2 1.2736 0.7616 1.0991 0.037 Uiso calc R 1 . .
    C C5 1.06241(9) 1.3131(3) 0.98413(10) 0.0297(3) Uani d . 1 . .
    H H4 1.0171 1.4067 0.9518 0.036 Uiso calc R 1 . .
    C C6 1.12111(9) 1.3967(3) 1.05977(10) 0.0299(3) Uani d . 1 . .
    H H5 1.1155 1.5451 1.0802 0.036 Uiso calc R 1 . .
    C C12 0.81694(9) 1.1545(3) 0.72898(9) 0.0288(3) Uani d . 1 . .
    H H9 0.8145 1.2998 0.7534 0.035 Uiso calc R 1 . .
    C C11 0.75308(9) 1.0818(3) 0.65434(9) 0.0286(3) Uani d . 1 . .
    H H8 0.7074 1.1777 0.6262 0.034 Uiso calc R 1 . .
    C C8 0.88818(9) 0.7981(3) 0.73479(9) 0.0279(3) Uani d . 1 . .
    H H6 0.9343 0.7034 0.7621 0.034 Uiso calc R 1 . .
    C C7 1.18899(9) 1.2628(3) 1.10648(9) 0.0269(3) Uani d . 1 . .
    C C4 1.06845(9) 1.0915(3) 0.95400(9) 0.0265(3) Uani d . 1 . .
    C C3 1.13632(9) 0.9607(3) 0.99930(9) 0.0266(3) Uani d . 1 . .
    H H3 1.1417 0.8129 0.9783 0.032 Uiso calc R 1 . .
    C C9 0.82375(9) 0.7222(3) 0.66129(9) 0.0264(3) Uani d . 1 . .
    H H7 0.8249 0.5737 0.6383 0.032 Uiso calc R 1 . .
    C C13 0.88463(9) 1.0158(3) 0.76846(9) 0.0266(3) Uani d . 1 . .
    C C2 1.19719(9) 1.0441(3) 1.07584(9) 0.0266(3) Uani d . 1 . .
    N N4 0.61192(8) 0.5519(2) 0.63453(8) 0.0328(3) Uani d . 1 . .
    C C14 0.56803(8) 0.7196(2) 0.58287(9) 0.0246(3) Uani d . 1 . .
    C C10 0.75726(8) 0.8652(3) 0.62140(9) 0.0242(3) Uani d . 1 . .
loop_
    _atom_site_aniso_label
    _atom_site_aniso_U_11
    _atom_site_aniso_U_22
    _atom_site_aniso_U_33
    _atom_site_aniso_U_12
    _atom_site_aniso_U_13
    _atom_site_aniso_U_23
    S1 0.02184(18) 0.0280(2) 0.02274(19) 0.00350(13) 0.00873(14) 0.00169(13)
    O1 0.0312(6) 0.0394(6) 0.0338(6) 0.0059(5) 0.0091(5) 0.0096(5)
    N5 0.0208(6) 0.0265(6) 0.0224(6) 0.0000(5) 0.0057(5) 0.0021(5)
    O4 0.0290(5) 0.0365(6) 0.0256(5) 0.0041(4) 0.0127(4) 0.0044(4)
    O3 0.0266(5) 0.0294(6) 0.0289(5) 0.0017(4) 0.0083(4) -0.0033(4)
    C17 0.0238(7) 0.0335(8) 0.0269(7) -0.0013(6) 0.0090(6) 0.0028(6)
    N2 0.0279(6) 0.0288(6) 0.0271(6) 0.0006(5) 0.0114(5) -0.0006(5)
    N3 0.0231(6) 0.0318(7) 0.0284(6) 0.0076(5) 0.0107(5) 0.0102(5)
    N1 0.0277(6) 0.0293(6) 0.0275(6) 0.0005(5) 0.0127(5) 0.0003(5)
    O2 0.0292(6) 0.0361(6) 0.0280(5) 0.0013(5) 0.0066(4) -0.0008(5)
    C15 0.0342(8) 0.0351(8) 0.0319(8) 0.0044(7) 0.0091(6) 0.0127(7)
    C16 0.0312(8) 0.0368(8) 0.0310(7) -0.0031(6) 0.0115(6) 0.0091(6)
    C1 0.0311(7) 0.0297(8) 0.0333(8) 0.0039(6) 0.0150(6) 0.0073(6)
    C5 0.0255(7) 0.0300(8) 0.0311(8) 0.0052(6) 0.0100(6) 0.0016(6)
    C6 0.0301(7) 0.0261(7) 0.0323(8) 0.0024(6) 0.0127(6) -0.0017(6)
    C12 0.0341(8) 0.0228(7) 0.0294(7) 0.0023(6) 0.0139(6) -0.0011(6)
    C11 0.0295(7) 0.0258(7) 0.0289(7) 0.0065(6) 0.0114(6) 0.0034(6)
    C8 0.0245(7) 0.0319(8) 0.0267(7) 0.0056(6) 0.0105(6) 0.0004(6)
    C7 0.0256(7) 0.0298(7) 0.0257(7) -0.0016(6) 0.0116(6) 0.0022(6)
    C4 0.0264(7) 0.0287(7) 0.0256(7) -0.0005(6) 0.0126(6) 0.0003(6)
    C3 0.0297(7) 0.0240(7) 0.0296(7) 0.0006(6) 0.0162(6) 0.0016(6)
    C9 0.0272(7) 0.0264(7) 0.0266(7) 0.0044(6) 0.0129(6) -0.0010(6)
    C13 0.0272(7) 0.0289(7) 0.0243(7) -0.0008(6) 0.0118(6) 0.0002(6)
    C2 0.0265(7) 0.0272(7) 0.0280(7) 0.0011(6) 0.0138(6) 0.0057(6)
    N4 0.0275(6) 0.0359(7) 0.0309(7) 0.0074(5) 0.0091(5) 0.0113(6)
    C14 0.0220(6) 0.0261(7) 0.0220(6) 0.0002(5) 0.0064(5) 0.0011(5)
    C10 0.0236(7) 0.0276(7) 0.0214(6) 0.0013(5) 0.0099(5) 0.0012(5)
_geom_special_details
;
All e.s.d.'s (except the e.s.d. in the dihedral angle between two l.s. planes)
are estimated using the full covariance matrix. The cell e.s.d.'s are taken
into account individually in the estimation of e.s.d.'s in distances, angles
and torsion angles; correlations between e.s.d.'s in cell parameters are only
used when they are defined by crystal symmetry. An approximate (isotropic)
treatment of cell e.s.d.'s is used for estimating e.s.d.'s involving l.s.
planes.
Least-squares planes (<i>x</i>,<i>y</i>,<i>z</i> in crystal coordinates) and
deviations from them (* indicates atom used to define plane)
13.7836 (0.0041) <i>x</i> + 2.4391 (0.0022) <i>y</i> - 13.7785 (0.0036)
<i>z</i> = 4.2437 (0.0052)
* 0.0258 (0.0010) O1 * -0.0309 (0.0010) O2 * 0.0133 (0.0012) C1 * -0.0188
(0.0013) C2 * -0.0067 (0.0012) C3 * 0.0010 (0.0012) C4 * 0.0430 (0.0013) C5 *
0.0139 (0.0012) C6 * -0.0207 (0.0013) C7 * -0.0198 (0.0009) N1 - 0.1255
(0.0017) N2 - 0.2396 (0.0024) C9 - 0.2576 (0.0024) C10 - 0.2407 (0.0024) C11 -
0.2117 (0.0022) C12 - 0.1607 (0.0019) C13
Rms deviation of fitted atoms = 0.0225
13.5655 (0.0045) <i>x</i> + 2.3850 (0.0032) <i>y</i> - 14.0573 (0.0043)
<i>z</i> = 3.6030 (0.0035)
Angle to previous plane (with approximate e.s.d.) = 1.60 (0.06)
* 0.0132 (0.0011) N2 * -0.0021 (0.0008) C9 * -0.0021 (0.0012) C10 * -0.0053
(0.0012) C11 * -0.0149 (0.0012) C12 * 0.0178 (0.0013) C13 * -0.0066 (0.0004)
O1 - 0.0637 (0.0021) O2 0.0152 (0.0018) C1 0.0043 (0.0016) C2 0.0555 (0.0016)
C3 0.0836 (0.0016) C4 0.1066 (0.0021) C5 0.0390 (0.0023) C6 - 0.0162 (0.0020)
C7 0.1025 (0.0013) N1
Rms deviation of fitted atoms = 0.0106
2.8895 (0.0099) <i>x</i> + 3.8287 (0.0026) <i>y</i> + 10.2469 (0.0065) <i>z</i>
= 10.3651 (0.0036)
Angle to previous plane (with approximate e.s.d.) = 89.38 (0.04)
* -0.0192 (0.0009) N3 * 0.0179 (0.0011) N4 * 0.0136 (0.0010) N5 * 0.0038
(0.0012) C14 * -0.0009 (0.0012) C15 * -0.0197 (0.0013) C16 * 0.0045 (0.0011)
C17
Rms deviation of fitted atoms = 0.0136
;
loop_
    _geom_bond_atom_site_label_1
    _geom_bond_atom_site_label_2
    _geom_bond_site_symmetry_2
    _geom_bond_distance
    _geom_bond_publ_flag
    S1 O3 . 1.4299(11) ?
    S1 O4 . 1.4343(11) ?
    S1 N3 . 1.6311(12) ?
    S1 C10 . 1.7647(15) ?
    O1 C1 . 1.226(2) ?
    N5 C14 . 1.3362(19) ?
    N5 C17 . 1.3362(19) ?
    C17 C16 . 1.379(2) ?
    N2 N1 . 1.2558(18) ?
    N2 C13 . 1.4285(19) ?
    N3 C14 . 1.3857(19) ?
    N4 C14 . 1.3289(19) ?
    N1 C4 . 1.4250(19) ?
    O2 C7 . 1.3420(18) ?
    C15 N4 . 1.338(2) ?
    C15 C16 . 1.375(2) ?
    C1 C2 . 1.455(2) ?
    C5 C6 . 1.376(2) ?
    C5 C4 . 1.405(2) ?
    C6 C7 . 1.396(2) ?
    C12 C11 . 1.384(2) ?
    C12 C13 . 1.392(2) ?
    C11 C10 . 1.391(2) ?
    C8 C9 . 1.384(2) ?
    C8 C13 . 1.400(2) ?
    C7 C2 . 1.404(2) ?
    C4 C3 . 1.382(2) ?
    C3 C2 . 1.400(2) ?
    C9 C10 . 1.392(2) ?
    C1 O3 2_756. 2.9106(19) ?
    C5 H4 . 0.9500 ?
    N3 H10 . 0.8800 ?
    C1 H2 . 0.9500 ?
    C6 H5 . 0.9500 ?
    C8 H6 . 0.9500 ?
    C15 H11 . 0.9500 ?
    C16 H12 . 0.9500 ?
    C12 H9 . 0.9500 ?
    O2 H1 . 0.8400 ?
    C11 H8 . 0.9500 ?
    C3 H3 . 0.9500 ?
    C17 H13 . 0.9500 ?
    C9 H7 . 0.9500 ?
loop_
    _geom_angle_atom_site_label_1
    _geom_angle_atom_site_label_2
    _geom_angle_atom_site_label_3
    _geom_angle_site_symmetry_1
    _geom_angle_site_symmetry_3
    _geom_angle
    _geom_angle_publ_flag
    O3 S1 O4 . . 119.02(7) ?
    O3 S1 N3 . . 111.08(7) ?
    O4 S1 N3 . . 103.51(6) ?
    O3 S1 C10 . . 108.31(7) ?
    O4 S1 C10 . . 108.42(7) ?
    N3 S1 C10 . . 105.68(7) ?
    C14 N5 C17 . . 115.89(13) ?
    N5 C17 C16 . . 122.09(14) ?
    N5 C17 H13 . . 119.0 ?
    C16 C17 H13 . . 119.0 ?
    N1 N2 C13 . . 114.37(13) ?
    C14 N3 S1 . . 126.38(10) ?
    C14 N3 H10 . . 116.8 ?
    S1 N3 H10 . . 116.8 ?
    N2 N1 C4 . . 112.94(13) ?
    C7 O2 H1 . . 109.5 ?
    N4 C15 C16 . . 123.09(15) ?
    N4 C15 H11 . . 118.5 ?
    C16 C15 H11 . . 118.5 ?
    C15 C16 C17 . . 116.64(14) ?
    C15 C16 H12 . . 121.7 ?
    C17 C16 H12 . . 121.7 ?
    O1 C1 C2 . . 123.15(15) ?
    O1 C1 H2 . . 118.4 ?
    C2 C1 H2 . . 118.4 ?
    C6 C5 C4 . . 121.07(14) ?
    C6 C5 H4 . . 119.5 ?
    C4 C5 H4 . . 119.5 ?
    C5 C6 C7 . . 119.78(14) ?
    C5 C6 H5 . . 120.1 ?
    C7 C6 H5 . . 120.1 ?
    C11 C12 C13 . . 120.37(14) ?
    C11 C12 H9 . . 119.8 ?
    C13 C12 H9 . . 119.8 ?
    C12 C11 C10 . . 118.57(13) ?
    C12 C11 H8 . . 120.7 ?
    C10 C11 H8 . . 120.7 ?
    C9 C8 C13 . . 119.32(13) ?
    C9 C8 H6 . . 120.3 ?
    C13 C8 H6 . . 120.3 ?
    O2 C7 C6 . . 117.16(14) ?
    O2 C7 C2 . . 122.97(13) ?
    C6 C7 C2 . . 119.87(14) ?
    C3 C4 C5 . . 119.16(14) ?
    C3 C4 N1 . . 116.95(13) ?
    C5 C4 N1 . . 123.89(13) ?
    C4 C3 C2 . . 120.56(14) ?
    C4 C3 H3 . . 119.7 ?
    C2 C3 H3 . . 119.7 ?
    C8 C9 C10 . . 119.44(14) ?
    C8 C9 H7 . . 120.3 ?
    C10 C9 H7 . . 120.3 ?
    C12 C13 C8 . . 120.55(14) ?
    C12 C13 N2 . . 114.57(13) ?
    C8 C13 N2 . . 124.86(13) ?
    C3 C2 C7 . . 119.50(13) ?
    C3 C2 C1 . . 120.14(14) ?
    C7 C2 C1 . . 120.34(14) ?
    C14 N4 C15 . . 115.06(13) ?
    N4 C14 N5 . . 127.19(14) ?
    N4 C14 N3 . . 118.86(13) ?
    N5 C14 N3 . . 113.95(12) ?
    C11 C10 C9 . . 121.71(13) ?
    C11 C10 S1 . . 119.74(11) ?
    C9 C10 S1 . . 118.47(11) ?
loop_
    _geom_torsion_atom_site_label_1
    _geom_torsion_atom_site_label_2
    _geom_torsion_atom_site_label_3
    _geom_torsion_atom_site_label_4
    _geom_torsion_site_symmetry_1
    _geom_torsion_site_symmetry_2
    _geom_torsion_site_symmetry_3
    _geom_torsion_site_symmetry_4
    _geom_torsion
    _geom_torsion_publ_flag
    C14 N5 C17 C16 . . . . -0.3(2) ?
    O3 S1 N3 C14 . . . . 46.71(15) ?
    O4 S1 N3 C14 . . . . 175.57(13) ?
    C10 S1 N3 C14 . . . . -70.55(14) ?
    C13 N2 N1 C4 . . . . -179.50(12) ?
    N4 C15 C16 C17 . . . . -1.1(3) ?
    N5 C17 C16 C15 . . . . 1.6(2) ?
    C4 C5 C6 C7 . . . . 1.8(2) ?
    C13 C12 C11 C10 . . . . 1.9(2) ?
    C5 C6 C7 O2 . . . . 179.17(13) ?
    C5 C6 C7 C2 . . . . 0.3(2) ?
    C6 C5 C4 C3 . . . . -3.0(2) ?
    C6 C5 C4 N1 . . . . 177.69(14) ?
    N2 N1 C4 C3 . . . . 174.33(13) ?
    N2 N1 C4 C5 . . . . -6.4(2) ?
    C5 C4 C3 C2 . . . . 2.2(2) ?
    N1 C4 C3 C2 . . . . -178.51(12) ?
    C13 C8 C9 C10 . . . . 1.1(2) ?
    C11 C12 C13 C8 . . . . -2.0(2) ?
    C11 C12 C13 N2 . . . . 179.57(13) ?
    C9 C8 C13 C12 . . . . 0.4(2) ?
    C9 C8 C13 N2 . . . . 178.74(14) ?
    N1 N2 C13 C12 . . . . -177.01(13) ?
    N1 N2 C13 C8 . . . . 4.6(2) ?
    C4 C3 C2 C7 . . . . -0.1(2) ?
    C4 C3 C2 C1 . . . . -178.17(13) ?
    O2 C7 C2 C3 . . . . -179.94(13) ?
    C6 C7 C2 C3 . . . . -1.2(2) ?
    O2 C7 C2 C1 . . . . -1.9(2) ?
    C6 C7 C2 C1 . . . . 176.90(14) ?
    O1 C1 C2 C3 . . . . 178.82(14) ?
    O1 C1 C2 C7 . . . . 0.8(2) ?
    C16 C15 N4 C14 . . . . -0.6(2) ?
    C15 N4 C14 N5 . . . . 2.2(2) ?
    C15 N4 C14 N3 . . . . -178.08(14) ?
    C17 N5 C14 N4 . . . . -1.7(2) ?
    C17 N5 C14 N3 . . . . 178.51(13) ?
    S1 N3 C14 N4 . . . . 2.0(2) ?
    S1 N3 C14 N5 . . . . -178.19(11) ?
    C12 C11 C10 C9 . . . . -0.3(2) ?
    C12 C11 C10 S1 . . . . -177.03(11) ?
    C8 C9 C10 C11 . . . . -1.2(2) ?
    C8 C9 C10 S1 . . . . 175.57(11) ?
    O3 S1 C10 C11 . . . . -165.58(11) ?
    O4 S1 C10 C11 . . . . 63.96(13) ?
    N3 S1 C10 C11 . . . . -46.48(13) ?
    O3 S1 C10 C9 . . . . 17.59(14) ?
    O4 S1 C10 C9 . . . . -112.87(12) ?
    N3 S1 C10 C9 . . . . 136.69(12) ?
loop_
    _geom_hbond_atom_site_label_D
    _geom_hbond_atom_site_label_H
    _geom_hbond_atom_site_label_A
    _geom_hbond_site_symmetry_A
    _geom_hbond_distance_DH
    _geom_hbond_distance_HA
    _geom_hbond_distance_DA
    _geom_hbond_angle_DHA
    _geom_hbond_publ_flag
    O2 H1 O1 . 0.84 1.90 2.6269(17) 144.8 yes
    N3 H10 N5 3_676 0.88 1.98 2.8574(17) 178.5 yes
