# Supplementary material for: 4-[(3-Formyl-4-hydroxy­phen­yl)diazen­yl]-N-(pyrimidin-2-yl)benzene­sulfonamide
Source: Acta Crystallogr Sect E Struct Rep Online. 2008 Aug 6;64(Pt 9):o1673–4. doi: 10.1107/S1600536808024239 (PMC2960714; doi:10.1107/S1600536808024239)
Supplement: Supplementary file 2 [file e-64-o1673-Isup2.hkl]

# 
# h,k,l, Fc-squared, Fo-squared, sigma(Fo-squared) and status flag 
# 
data_I
_shelx_title ' d3 in P2(1)/c                    7/16/2008 5:34:17 P 014 KENX'
_shelx_refln_list_code          4 
_shelx_F_calc_maximum      273.51 
_exptl_crystal_F_000       792.00 
_reflns_d_resolution_high  0.7900 
 
loop_ 
 _symmetry_equiv_pos_as_xyz 
 'x, y, z' 
 '-x, y+1/2, -z+1/2' 
 '-x, -y, -z' 
 'x, -y-1/2, z-1/2' 
 
_cell_length_a    18.5789 
_cell_length_b     5.7731 
_cell_length_c    17.3716 
_cell_angle_alpha  90.000 
_cell_angle_beta  115.996 
_cell_angle_gamma  90.000 
 
_shelx_F_squared_multiplier     1.000 
 
loop_ 
 _refln_index_h 
 _refln_index_k 
 _refln_index_l 
 _refln_F_squared_calc 
 _refln_F_squared_meas 
 _refln_F_squared_sigma 
 _refln_observed_status 
   2   0   0     4082.02     4087.40     39.85 o 
   3   0   0       56.50       42.89      1.26 o 
   4   0   0       60.49       59.32      1.09 o 
   5   0   0     4970.59     5136.42     48.94 o 
   6   0   0     1674.63     1923.12     15.58 o 
   7   0   0        0.26       15.45      4.04 o 
   8   0   0     1832.73     1616.52     13.39 o 
   9   0   0      468.83      398.78      4.04 o 
  10   0   0     1409.23     1555.61     13.11 o 
  11   0   0     5972.61     6044.08     66.84 o 
  12   0   0     3425.86     3472.07     32.60 o 
  13   0   0       48.25       65.09      2.72 o 
  14   0   0     3326.08     3208.34     30.78 o 
  15   0   0      921.44      878.13     12.19 o 
  16   0   0     5299.02     5212.36     59.40 o 
  17   0   0       15.76       26.42      2.94 o 
  18   0   0      111.18      114.54      6.97 o 
  19   0   0       94.25      108.69      3.63 o 
  20   0   0      165.22      171.62      9.91 o 
  21   0   0        0.72        4.40      1.56 o 
   1   1   0    19315.54    19239.89    199.67 o 
   2   1   0      317.03      344.56      2.72 o 
   3   1   0      314.89      324.07      2.37 o 
   4   1   0     1473.35     1467.39     10.72 o 
   5   1   0      739.63      779.46      5.02 o 
   6   1   0       42.05       48.10      0.68 o 
   7   1   0       98.62       80.02      0.95 o 
   8   1   0      291.79      274.50      3.04 o 
   9   1   0     2480.89     2700.76     15.45 o 
  10   1   0     2274.29     2220.08     12.92 o 
  11   1   0      309.65      308.14      2.73 o 
  12   1   0      427.35      387.56      3.60 o 
  13   1   0     1023.03      965.04      7.44 o 
  14   1   0        7.25        8.49      0.86 o 
  15   1   0     1432.88     1381.05     11.35 o 
  16   1   0       79.98       67.40      2.12 o 
  17   1   0      198.17      184.05      2.88 o 
  18   1   0       23.56       22.07      1.47 o 
  19   1   0      244.44      233.63      4.04 o 
  20   1   0       22.64       24.97      1.47 o 
   0   2   0      284.00      387.78      3.72 o 
   1   2   0      673.38      556.05      3.76 o 
   2   2   0       37.71       11.20      0.40 o 
   3   2   0     2116.03     2424.04     13.90 o 
   4   2   0       51.59       48.12      0.77 o 
   5   2   0       28.20       40.45      0.79 o 
   6   2   0       13.18       12.32      0.55 o 
   7   2   0      364.61      324.89      2.62 o 
   8   2   0     1802.68     1838.95     11.58 o 
   9   2   0      203.87      249.29      2.34 o 
  10   2   0       92.27       94.01      1.47 o 
  11   2   0       38.93       42.86      1.59 o 
  12   2   0      138.14      130.27      1.93 o 
  13   2   0       28.34       31.66      1.13 o 
  14   2   0      348.62      297.26      3.28 o 
  15   2   0       90.44       73.75      1.75 o 
  16   2   0        2.33        2.20      0.70 o 
  17   2   0        4.40        1.86      0.74 o 
  18   2   0        6.69        3.89      0.86 o 
  19   2   0        3.33        6.57      1.10 o 
  20   2   0       73.86       76.41      2.66 o 
   1   3   0     1181.47     1062.91      6.62 o 
   2   3   0       20.10       31.09      0.89 o 
   4   3   0       66.00       26.58      0.62 o 
   5   3   0        2.97        0.98      0.31 o 
   6   3   0      180.33      168.92      1.96 o 
   7   3   0      629.36      626.93      4.71 o 
   8   3   0      202.80      196.32      2.17 o 
   9   3   0      274.06      254.89      2.85 o 
  10   3   0      391.13      378.75      3.76 o 
  11   3   0      458.31      461.75      4.91 o 
  12   3   0      124.60       96.86      2.08 o 
  13   3   0       96.91       83.64      2.02 o 
  14   3   0      129.94      116.51      2.35 o 
  15   3   0      181.87      140.72      2.68 o 
  16   3   0        4.85        0.40      0.79 o 
  17   3   0       10.20        8.91      1.17 o 
  18   3   0      181.82      198.54      3.75 o 
  19   3   0       68.38       65.89      2.54 o 
   0   4   0     1541.65     1550.38     13.44 o 
   1   4   0      624.78      621.28      4.39 o 
   2   4   0       30.00       35.42      0.96 o 
   3   4   0      147.99      109.13      1.65 o 
   4   4   0      310.01      294.76      3.16 o 
   5   4   0      357.97      338.00      3.50 o 
   6   4   0     4083.52     3913.52     26.13 o 
   7   4   0      234.80      223.73      3.37 o 
   8   4   0      691.76      656.10      7.00 o 
   9   4   0      731.91      706.38      7.58 o 
  10   4   0     1335.54     1255.94     11.89 o 
  11   4   0      178.20      176.29      3.20 o 
  12   4   0      100.85       96.11      2.46 o 
  13   4   0        9.21        8.53      1.00 o 
  14   4   0       28.83       34.45      1.72 o 
  15   4   0        3.03        2.74      1.01 o 
  16   4   0      132.09      118.15      2.66 o 
  17   4   0      364.27      367.16      5.49 o 
   1   5   0      258.41      226.00      3.32 o 
   2   5   0      108.84      108.17      2.32 o 
   3   5   0        4.50        2.20      0.74 o 
   4   5   0       43.79       37.09      1.56 o 
   5   5   0      624.75      596.01      6.34 o 
   6   5   0       40.47       40.89      1.75 o 
   7   5   0     2381.83     2332.79     18.46 o 
   8   5   0       69.40       67.86      2.16 o 
   9   5   0      967.29      963.29     10.12 o 
  10   5   0       30.16       29.61      1.48 o 
  11   5   0      120.10      130.17      2.70 o 
  12   5   0        0.05       -0.80      0.80 o 
  13   5   0       27.43       21.95      1.35 o 
  14   5   0        0.01       -0.31      0.91 o 
  15   5   0      257.50      277.55      4.68 o 
   0   6   0       46.96       43.82      2.82 o 
   1   6   0        1.66        1.47      1.10 o 
   2   6   0      282.68      259.65      4.58 o 
   3   6   0      133.76      127.27      2.70 o 
   4   6   0       37.57       40.55      1.82 o 
   5   6   0       49.18       51.10      1.94 o 
   6   6   0        0.13       -0.86      0.86 o 
   7   6   0        0.20        0.41      0.96 o 
   8   6   0      284.75      308.59      5.27 o 
   9   6   0       11.24       13.49      1.62 o 
  10   6   0       85.68       79.03      2.73 o 
  11   6   0        8.84        9.47      1.54 o 
  12   6   0        0.93        1.17      1.38 o 
   1   7   0       47.75       43.56      2.28 o 
   2   7   0       10.92       10.04      1.69 o 
   3   7   0        9.94       12.19      1.62 o 
   4   7   0        4.81        6.81      1.59 o 
   5   7   0      178.51      220.95     17.25 o 
   6   7   0      148.60      159.90      5.04 o 
 -21   1   1        0.23        1.65      1.10 o 
 -20   1   1       19.89       17.48      1.25 o 
 -19   1   1        3.75        3.91      0.96 o 
 -18   1   1       11.38       13.15      1.10 o 
 -17   1   1      202.05      201.41      2.95 o 
 -16   1   1       13.88       12.35      0.98 o 
 -15   1   1       39.27       34.70      1.22 o 
 -14   1   1       15.58       15.73      0.76 o 
 -13   1   1       32.68       30.38      0.97 o 
 -12   1   1       63.29       63.49      1.24 o 
 -11   1   1       47.98       61.75      0.95 o 
 -10   1   1      382.05      413.25      2.97 o 
  -9   1   1      314.36      298.03      2.29 o 
  -8   1   1     1836.18     2021.85     12.51 o 
  -7   1   1      821.65      756.85      4.94 o 
  -6   1   1       99.62       98.62      0.93 o 
  -5   1   1       92.00      108.46      1.12 o 
  -4   1   1     1354.80     1387.49      9.13 o 
  -3   1   1      774.58      897.07      6.14 o 
  -2   1   1     5409.30     6050.60     42.47 o 
  -1   1   1     3991.74     4362.04     34.91 o 
   0   1   1     4751.36     4978.57     29.39 o 
   1   1   1      568.16      616.45      3.96 o 
   2   1   1      127.90      152.89      1.21 o 
   3   1   1     1496.89     1594.73      9.81 o 
   4   1   1     1216.35     1295.88      7.51 o 
   5   1   1      143.17      145.16      1.31 o 
   6   1   1     1517.53     1560.51      9.65 o 
   7   1   1        8.05        7.44      0.67 o 
   8   1   1        5.17        3.36      0.28 o 
   9   1   1      327.78      339.89      2.69 o 
  10   1   1      140.85      138.83      1.61 o 
  11   1   1      157.13      145.23      1.68 o 
  12   1   1      371.72      337.22      3.56 o 
  13   1   1       38.45       40.14      1.31 o 
  14   1   1      935.73      896.35      8.62 o 
  15   1   1      714.69      692.48      6.63 o 
  16   1   1       20.45       18.83      1.42 o 
  17   1   1        7.21        6.79      1.10 o 
  18   1   1        2.07        1.03      1.27 o 
  19   1   1       68.79       64.02      3.71 o 
  20   1   1       14.89       12.13      1.34 o 
 -20   2   1      116.25      128.01      3.39 o 
 -19   2   1        7.98        6.79      1.10 o 
 -18   2   1        0.01       -0.27      0.79 o 
 -17   2   1       62.25       56.96      1.64 o 
 -16   2   1       44.99       40.45      1.70 o 
 -15   2   1      388.17      353.61      3.83 o 
 -14   2   1        0.96        1.25      0.63 o 
 -13   2   1      109.17       94.71      1.75 o 
 -12   2   1      359.81      361.06      3.58 o 
 -11   2   1      145.84      125.98      1.82 o 
 -10   2   1     2630.77     2609.90     16.10 o 
  -9   2   1      871.99      941.88      6.43 o 
  -8   2   1      142.59      164.13      1.65 o 
  -7   2   1       36.27       33.59      0.80 o 
  -6   2   1      219.74      226.80      2.02 o 
  -5   2   1      106.89       82.20      1.16 o 
  -4   2   1       56.89       75.32      0.80 o 
  -3   2   1       55.20       75.29      1.75 o 
  -2   2   1      517.19      503.24      3.25 o 
  -1   2   1     1686.42     1700.72      9.91 o 
   0   2   1     5390.61     5115.67     32.70 o 
   1   2   1     5186.78     5188.96     50.65 o 
   2   2   1     2084.15     2124.95     12.21 o 
   3   2   1      336.77      345.88      2.82 o 
   4   2   1     1906.66     1859.04     11.47 o 
   5   2   1        8.40        9.54      0.45 o 
   6   2   1      674.12      635.90      4.53 o 
   7   2   1      142.47      187.79      1.77 o 
   8   2   1       19.71       24.29      0.73 o 
   9   2   1        4.52        2.46      0.38 o 
  10   2   1       31.28       23.87      0.90 o 
  11   2   1        6.10        5.49      0.63 o 
  12   2   1      222.51      200.90      2.53 o 
  13   2   1      240.11      251.03      2.98 o 
  14   2   1      858.29      786.69      7.27 o 
  15   2   1       17.31       12.90      0.98 o 
  16   2   1      208.48      199.40      3.01 o 
  17   2   1        0.00        0.00      0.66 o 
  18   2   1        8.20        9.02      1.03 o 
  19   2   1        0.47       -0.41      1.27 o 
 -19   3   1        3.19        1.08      0.89 o 
 -18   3   1        7.37       10.37      1.17 o 
 -17   3   1       21.50       23.36      1.47 o 
 -16   3   1      530.80      458.30      5.43 o 
 -15   3   1       10.74        7.66      1.03 o 
 -14   3   1       66.26       55.46      1.69 o 
 -13   3   1       18.26       20.72      1.08 o 
 -12   3   1      505.03      482.08      5.17 o 
 -11   3   1     2200.68     2154.05     16.79 o 
 -10   3   1     1580.50     1553.29     12.46 o 
  -9   3   1       12.32       13.73      0.71 o 
  -8   3   1       26.28       19.50      0.73 o 
  -7   3   1       57.63       62.63      1.12 o 
  -6   3   1      184.03      206.47      2.37 o 
  -5   3   1      533.25      546.59      3.78 o 
  -4   3   1      105.38       96.34      1.12 o 
  -3   3   1        0.30        0.16      0.35 o 
  -2   3   1      130.18      130.62      1.37 o 
  -1   3   1        1.25        7.54      0.74 o 
   0   3   1     8380.42     8823.22     50.41 o 
   1   3   1      183.29      170.31      1.55 o 
   2   3   1      308.31      375.60      2.88 o 
   3   3   1     1734.82     1682.95     11.37 o 
   4   3   1       35.83       49.64      1.09 o 
   5   3   1        4.66        5.83      0.55 o 
   6   3   1      593.08      573.66      4.66 o 
   7   3   1       12.97       16.11      0.88 o 
   8   3   1      249.11      252.07      2.80 o 
   9   3   1        6.45        6.38      0.71 o 
  10   3   1      257.27      240.17      2.85 o 
  11   3   1      500.05      451.55      5.22 o 
  12   3   1      188.59      189.47      3.21 o 
  13   3   1       84.19       67.49      1.99 o 
  14   3   1       57.43       61.50      1.91 o 
  15   3   1      151.06      133.27      2.97 o 
  16   3   1      289.97      280.95      4.38 o 
  17   3   1       31.69       29.60      1.62 o 
  18   3   1        7.39        4.65      1.17 o 
 -18   4   1      253.42      276.58      4.75 o 
 -17   4   1       24.94       31.08      1.72 o 
 -16   4   1      149.66      145.79      3.03 o 
 -15   4   1      125.60      124.06      3.15 o 
 -14   4   1       21.45       21.96      1.26 o 
 -13   4   1      130.21      118.00      2.36 o 
 -12   4   1      538.52      521.92      5.75 o 
 -11   4   1      134.80      130.50      2.42 o 
 -10   4   1       19.89       17.97      1.15 o 
  -9   4   1      252.34      229.45      3.29 o 
  -8   4   1      135.88      129.69      2.05 o 
  -7   4   1        3.72        2.71      0.66 o 
  -6   4   1      191.17      174.51      2.96 o 
  -5   4   1      297.40      309.28      3.23 o 
  -4   4   1        0.66        0.73      0.44 o 
  -3   4   1      420.49      403.66      3.84 o 
  -2   4   1      192.55      205.11      2.23 o 
  -1   4   1      408.68      498.33      4.12 o 
   0   4   1      238.90      258.36      2.29 o 
   1   4   1      362.13      411.98      3.20 o 
   2   4   1       57.44       47.33      1.07 o 
   3   4   1      358.93      348.75      3.50 o 
   4   4   1      412.34      417.13      3.97 o 
   5   4   1     1472.31     1375.66     11.11 o 
   6   4   1      377.78      352.70      3.65 o 
   7   4   1      139.68      143.43      2.54 o 
   8   4   1      659.38      631.75      6.25 o 
   9   4   1      209.55      201.40      3.09 o 
  10   4   1      161.67      148.48      2.91 o 
  11   4   1      376.00      383.07      4.64 o 
  12   4   1      461.66      422.28      5.02 o 
  13   4   1       82.93       68.23      2.64 o 
  14   4   1       68.78       56.50      1.94 o 
  15   4   1      198.44      197.78      3.38 o 
  16   4   1        1.51        1.99      1.00 o 
  17   4   1      113.24      110.14      3.02 o 
 -15   5   1      110.18      144.89      3.12 o 
 -14   5   1       34.94       51.27      1.94 o 
 -13   5   1        0.15       -0.18      1.16 o 
 -12   5   1       37.59       33.79      1.65 o 
 -11   5   1      367.01      369.09      4.81 o 
 -10   5   1       65.61       70.25      2.37 o 
  -9   5   1      307.50      308.98      4.53 o 
  -8   5   1        4.46        6.42      0.91 o 
  -7   5   1      193.03      197.37      3.45 o 
  -6   5   1      108.63      110.47      2.46 o 
  -5   5   1       38.96       35.96      1.42 o 
  -4   5   1       51.52       50.95      1.65 o 
  -3   5   1        0.76       -0.66      0.66 o 
  -2   5   1        8.43        7.41      0.88 o 
  -1   5   1        2.91        1.77      1.00 o 
   0   5   1        3.12        3.47      0.88 o 
   1   5   1        1.21        0.09      0.54 o 
   2   5   1       14.48        9.72      0.91 o 
   3   5   1      540.64      557.52      6.01 o 
   4   5   1       68.35       62.21      1.86 o 
   5   5   1      735.17      732.23      8.12 o 
   6   5   1      365.53      358.81      6.67 o 
   7   5   1      387.97      377.90      5.61 o 
   8   5   1      857.52      857.19      9.09 o 
   9   5   1      548.92      557.91      6.16 o 
  10   5   1      158.15      162.95      3.08 o 
  11   5   1        0.10       -0.87      0.87 o 
  12   5   1       12.77       12.32      1.15 o 
  13   5   1        0.13       -0.83      0.83 o 
  14   5   1        0.53        1.06      0.95 o 
 -12   6   1      126.01      138.41      3.54 o 
 -11   6   1       43.03       44.94      2.28 o 
 -10   6   1       92.11      102.25      2.98 o 
  -9   6   1       10.59       13.79      1.62 o 
  -8   6   1        9.28        9.78      1.55 o 
  -7   6   1      144.43      149.70      3.54 o 
  -6   6   1      173.84      183.79      4.42 o 
  -5   6   1      130.67      148.01      3.94 o 
  -4   6   1      266.83      268.42      4.09 o 
  -3   6   1       18.22       15.09      1.47 o 
  -2   6   1        2.26        2.39      1.10 o 
  -1   6   1       97.03      104.37      2.83 o 
   0   6   1        7.49        5.88      1.17 o 
   1   6   1       45.94       34.07      1.91 o 
   2   6   1       56.06       51.15      2.16 o 
   3   6   1       21.14       18.37      1.26 o 
   4   6   1      126.14      127.70      2.94 o 
   5   6   1       74.59       78.07      3.02 o 
   6   6   1       16.78       15.31      1.46 o 
   7   6   1      211.60      213.08      4.16 o 
   8   6   1       19.05       26.75      1.85 o 
   9   6   1       12.40       13.47      1.98 o 
  10   6   1       41.35       47.07      3.10 o 
  11   6   1        0.00       -1.03      1.27 o 
  -6   7   1      614.77      697.70     13.46 o 
  -5   7   1      460.36      462.07      8.14 o 
  -4   7   1       27.48       36.51      2.17 o 
  -3   7   1      378.51      402.44      6.44 o 
  -2   7   1        0.28        1.41      1.34 o 
  -1   7   1        1.23        0.18      1.38 o 
   0   7   1       65.76       76.08      2.73 o 
   1   7   1       30.90       35.78      2.16 o 
   2   7   1       19.04       27.54      1.99 o 
   3   7   1       44.64       53.37      2.80 o 
   4   7   1       86.46       87.00      4.92 o 
   5   7   1       76.13       78.96      3.51 o 
 -21   0   2      260.35      265.06      6.23 o 
 -20   0   2       68.21       88.06      3.63 o 
 -19   0   2        0.03       -1.10      1.10 o 
 -18   0   2      119.75      144.42      5.50 o 
 -17   0   2     2004.63     1950.12     24.13 o 
 -16   0   2      728.51      705.99     10.38 o 
 -15   0   2      665.39      649.58      7.76 o 
 -14   0   2     1181.01     1128.61     11.86 o 
 -13   0   2      228.48      215.89      2.83 o 
 -12   0   2      380.31      378.87      4.04 o 
 -11   0   2     2585.61     2531.09     23.99 o 
 -10   0   2       53.73       52.34      1.10 o 
  -9   0   2     1215.67     1103.03      9.35 o 
  -8   0   2    14713.41    15167.57    124.16 o 
  -7   0   2     2903.03     3222.43     26.58 o 
  -6   0   2      477.84      481.44      4.40 o 
  -5   0   2     4332.54     4603.08     37.86 o 
  -4   0   2       55.56       67.72      1.10 o 
  -3   0   2     2741.56     2710.62     31.14 o 
  -2   0   2     2822.15     2622.05     35.97 o 
  -1   0   2     1059.51     1325.73     12.98 o 
   0   0   2     9594.62    10160.74    107.30 o 
   1   0   2     1913.02     1988.32     24.68 o 
   2   0   2     2832.80     3323.84     47.98 o 
   3   0   2    18589.63    19161.48    195.99 o 
   4   0   2     4605.26     4666.68     55.82 o 
   5   0   2     2649.77     2661.11     30.85 o 
   6   0   2     5605.43     5439.33     43.84 o 
   7   0   2      424.74      529.47      5.04 o 
   8   0   2      764.54      734.59      6.68 o 
   9   0   2        2.41        0.92      0.37 o 
  10   0   2      613.08      663.07      7.48 o 
  11   0   2     4271.39     4239.50     39.66 o 
  12   0   2        2.01        3.05      1.07 o 
  13   0   2     1899.40     1820.13     18.50 o 
  14   0   2      940.30      954.36     13.23 o 
  15   0   2     1065.13     1046.87     14.53 o 
  16   0   2      129.09      122.22      3.63 o 
  17   0   2      258.26      254.02      5.71 o 
  18   0   2        0.59       -1.04      1.04 o 
  19   0   2      340.54      330.09      6.99 o 
  20   0   2      146.42      146.83      4.67 o 
 -21   1   2      339.81      366.80      5.22 o 
 -20   1   2       11.06       10.78      1.10 o 
 -19   1   2      366.49      362.73      5.98 o 
 -18   1   2       11.53       17.62      1.25 o 
 -17   1   2       37.44       45.19      1.48 o 
 -16   1   2      533.36      503.91      5.11 o 
 -15   1   2      619.53      594.00      5.19 o 
 -14   1   2      173.83      155.35      2.10 o 
 -13   1   2      558.55      530.07      4.59 o 
 -12   1   2      519.06      475.82      3.87 o 
 -11   1   2      968.13     1006.98      6.32 o 
 -10   1   2      754.17      686.75      4.46 o 
  -9   1   2     7469.64     7904.90     64.98 o 
  -8   1   2      223.28      146.80      1.30 o 
  -7   1   2     4314.93     4043.75     33.33 o 
  -6   1   2      323.56      319.92      2.23 o 
  -5   1   2     2045.33     2088.60     16.68 o 
  -4   1   2     3447.02     3710.83     23.00 o 
  -3   1   2     1457.66     1395.13      8.59 o 
  -2   1   2        1.41        3.44      0.28 o 
  -1   1   2     1155.10     1090.91      6.85 o 
   0   1   2     7526.90     7447.65     43.53 o 
   1   1   2    16995.56    17686.19    125.20 o 
   2   1   2    15246.40    15803.25    103.36 o 
   3   1   2      753.41      820.31      4.89 o 
   4   1   2     1246.91     1173.74      8.08 o 
   5   1   2      182.41      204.50      2.15 o 
   6   1   2       45.15       84.11      1.11 o 
   7   1   2     3865.20     3956.78     23.94 o 
   8   1   2      122.19      115.63      1.70 o 
   9   1   2     1106.55     1099.76      7.98 o 
  10   1   2      867.15      829.72      5.89 o 
  11   1   2        3.32        3.59      0.60 o 
  12   1   2     1260.44     1225.30     10.04 o 
  13   1   2      140.21      138.73      2.30 o 
  14   1   2       86.17       90.85      1.97 o 
  15   1   2      372.30      354.25      4.27 o 
  16   1   2      274.98      260.04      3.54 o 
  17   1   2      164.19      163.59      3.30 o 
  18   1   2      486.98      489.94      6.24 o 
  19   1   2       10.15       12.50      1.25 o 
 -21   2   2       68.38       75.84      2.80 o 
 -20   2   2      106.54      103.27      2.65 o 
 -19   2   2        2.81        2.13      0.97 o 
 -18   2   2      619.39      603.62      7.06 o 
 -17   2   2       52.17       47.97      1.83 o 
 -16   2   2       29.91       33.78      1.24 o 
 -15   2   2      320.31      303.83      3.28 o 
 -14   2   2        3.54        3.42      0.60 o 
 -13   2   2        6.48        4.32      0.61 o 
 -12   2   2      603.49      581.20      4.97 o 
 -11   2   2      195.68      197.57      2.24 o 
 -10   2   2      330.24      305.41      2.72 o 
  -9   2   2     1157.81     1139.76      7.59 o 
  -8   2   2        1.81        2.59      0.33 o 
  -7   2   2     1482.72     1462.01      9.29 o 
  -6   2   2      748.88      667.86      4.58 o 
  -5   2   2      233.12      237.78      2.23 o 
  -4   2   2      460.77      395.92      2.87 o 
  -3   2   2     1650.39     1573.26     10.63 o 
  -2   2   2      694.71      769.93      4.79 o 
  -1   2   2     7076.32     7272.82     45.08 o 
   0   2   2     1240.01     1297.15      7.64 o 
   1   2   2     1311.93     1336.84      7.87 o 
   2   2   2     1144.22     1414.58      8.29 o 
   3   2   2      356.14      263.01      2.01 o 
   4   2   2     1050.73     1068.48      6.47 o 
   5   2   2     2521.90     2633.77     15.06 o 
   6   2   2       80.29      116.43      1.31 o 
   7   2   2       63.24       61.57      0.86 o 
   8   2   2      365.63      324.38      3.47 o 
   9   2   2      229.56      234.58      2.81 o 
  10   2   2      735.28      708.17      7.24 o 
  11   2   2     2055.32     1987.96     15.28 o 
  12   2   2      836.54      809.47      7.35 o 
  13   2   2       58.05       60.65      1.64 o 
  14   2   2      171.43      148.50      2.63 o 
  15   2   2       59.44       53.62      1.69 o 
  16   2   2       63.78       53.22      1.64 o 
  17   2   2      363.55      371.58      4.66 o 
  18   2   2        1.56        3.34      0.88 o 
  19   2   2      238.22      281.17      5.36 o 
 -20   3   2       69.79       81.89      2.65 o 
 -19   3   2        7.53        8.95      1.17 o 
 -18   3   2      324.76      321.79      4.85 o 
 -17   3   2        0.22        1.15      1.28 o 
 -16   3   2      333.66      323.97      4.87 o 
 -15   3   2       93.85       97.44      2.12 o 
 -14   3   2        5.02        4.66      0.80 o 
 -13   3   2        0.10       -0.11      0.74 o 
 -12   3   2       41.59       42.95      1.48 o 
 -11   3   2      314.73      307.13      3.64 o 
 -10   3   2      119.57      122.43      1.81 o 
  -9   3   2     1321.77     1307.05     10.46 o 
  -8   3   2        0.70        5.00      0.98 o 
  -7   3   2      519.45      481.70      4.36 o 
  -6   3   2      155.91      165.57      1.88 o 
  -5   3   2      168.44      120.66      1.23 o 
  -4   3   2        1.13        1.23      0.42 o 
  -3   3   2     1249.30     1242.10      7.63 o 
  -2   3   2      527.44      558.26      3.80 o 
  -1   3   2     1373.88     1575.44      9.41 o 
   0   3   2      362.85      388.27      2.98 o 
   1   3   2      132.43       89.71      1.08 o 
   2   3   2      462.53      502.19      3.98 o 
   3   3   2       51.14       85.71      1.11 o 
   4   3   2       37.95       52.47      0.81 o 
   5   3   2        4.99        4.16      0.73 o 
   6   3   2      247.47      244.74      2.43 o 
   7   3   2       17.87       19.63      0.85 o 
   8   3   2       10.38        9.85      0.66 o 
   9   3   2      631.14      631.00      5.47 o 
  10   3   2       43.53       35.93      1.12 o 
  11   3   2        8.37        6.49      0.71 o 
  12   3   2      625.40      602.54      6.89 o 
  13   3   2      111.17      106.52      2.27 o 
  14   3   2       70.31       69.79      2.20 o 
  15   3   2       49.21       43.72      1.83 o 
  16   3   2       33.64       34.02      1.72 o 
  17   3   2        0.34       -0.07      0.79 o 
  18   3   2       33.50       25.90      1.62 o 
 -18   4   2        4.30        8.13      1.25 o 
 -17   4   2      176.07      171.93      3.54 o 
 -16   4   2      178.54      174.89      3.26 o 
 -15   4   2        0.11       -0.37      0.80 o 
 -14   4   2      111.98      110.11      2.36 o 
 -13   4   2      105.47      105.98      2.76 o 
 -12   4   2       92.34       87.64      2.02 o 
 -11   4   2      121.59      118.36      2.36 o 
 -10   4   2      127.83      120.10      2.36 o 
  -9   4   2        4.62        6.76      0.84 o 
  -8   4   2     1456.51     1366.52     10.30 o 
  -7   4   2       17.95       18.00      1.20 o 
  -6   4   2      798.09      766.78      6.36 o 
  -5   4   2       57.88       44.02      1.19 o 
  -4   4   2        1.16        0.48      0.43 o 
  -3   4   2       21.08        9.94      0.67 o 
  -2   4   2      492.48      458.10      4.10 o 
  -1   4   2      262.02      241.44      2.42 o 
   0   4   2      358.10      346.18      3.13 o 
   1   4   2       23.55       25.61      0.68 o 
   2   4   2      983.12      975.07      6.44 o 
   3   4   2      862.43      851.84      6.41 o 
   4   4   2      668.90      599.47      7.17 o 
   5   4   2       15.18       15.02      0.87 o 
   6   4   2      117.81      106.80      1.99 o 
   7   4   2       41.54       38.13      2.42 o 
   8   4   2      169.28      163.79      3.32 o 
   9   4   2      135.00      126.99      2.32 o 
  10   4   2       12.11        8.28      1.08 o 
  11   4   2      176.75      179.85      3.03 o 
  12   4   2       49.57       47.14      1.65 o 
  13   4   2      126.89      134.17      2.66 o 
  14   4   2      102.01       92.21      2.32 o 
  15   4   2        0.12       -0.86      0.86 o 
  16   4   2      104.93      114.45      2.90 o 
 -16   5   2       53.47       45.99      2.16 o 
 -15   5   2      309.65      346.39      5.36 o 
 -14   5   2        0.03       -1.00      1.00 o 
 -13   5   2      388.94      419.36      5.26 o 
 -12   5   2       28.50       28.95      1.66 o 
 -11   5   2       94.37      102.14      3.39 o 
 -10   5   2      640.40      618.04      7.43 o 
  -9   5   2      263.59      250.26      3.88 o 
  -8   5   2      232.98      236.94      4.10 o 
  -7   5   2      494.45      467.80      5.74 o 
  -6   5   2       50.61       42.58      1.41 o 
  -5   5   2      205.07      192.54      2.62 o 
  -4   5   2      274.46      254.69      3.06 o 
  -3   5   2       36.83       34.50      1.48 o 
  -2   5   2      807.16      758.32      7.40 o 
  -1   5   2      202.94      195.41      2.99 o 
   0   5   2       11.00       20.33      1.22 o 
   1   5   2      909.30      828.95      9.59 o 
   2   5   2      524.99      513.94      5.68 o 
   3   5   2      455.89      431.81      5.02 o 
   4   5   2     1154.63     1094.56     11.07 o 
   5   5   2       58.17       57.57      2.23 o 
   6   5   2      297.94      288.49      4.65 o 
   7   5   2      208.24      201.55      5.65 o 
   8   5   2      280.25      275.33      5.33 o 
   9   5   2      136.44      147.44      2.88 o 
  10   5   2      518.37      536.66      6.16 o 
  11   5   2        7.76        5.42      1.08 o 
  12   5   2       75.91       72.78      2.58 o 
  13   5   2       50.25       47.63      1.94 o 
  14   5   2       48.00       50.03      1.99 o 
 -12   6   2      128.32      135.43      3.54 o 
 -11   6   2       26.63       28.30      1.91 o 
 -10   6   2        0.65       -0.92      1.10 o 
  -9   6   2      158.38      166.77      3.72 o 
  -8   6   2        0.88        0.99      1.00 o 
  -7   6   2        2.47        1.53      1.89 o 
  -6   6   2      274.22      277.87      4.18 o 
  -5   6   2      255.67      255.23      3.98 o 
  -4   6   2       12.49        9.40      1.15 o 
  -3   6   2        6.57        4.75      1.17 o 
  -2   6   2       19.71       21.35      1.47 o 
  -1   6   2        1.68        0.65      0.96 o 
   0   6   2      345.71      315.64      5.04 o 
   1   6   2        1.83        0.55      1.10 o 
   2   6   2      230.75      215.76      4.24 o 
   3   6   2       20.89       20.43      1.42 o 
   4   6   2       43.34       44.64      2.37 o 
   5   6   2      145.35      147.99      3.35 o 
   6   6   2      132.94      129.50      4.03 o 
   7   6   2       26.82       30.16      2.14 o 
   8   6   2      173.59      170.22      3.91 o 
   9   6   2      265.89      286.13      5.72 o 
  10   6   2       18.09       23.84      1.85 o 
  -6   7   2       93.06      109.78      3.88 o 
  -5   7   2        0.36        1.57      1.17 o 
  -4   7   2       99.54      104.71      3.81 o 
  -3   7   2       45.10       40.63      2.78 o 
  -2   7   2        3.33        1.15      1.27 o 
  -1   7   2       67.81       72.02      2.73 o 
   0   7   2        0.09       -0.10      1.17 o 
   1   7   2       37.12       39.87      2.16 o 
   2   7   2       44.29       39.19      2.47 o 
   3   7   2       14.94       15.70      2.14 o 
   4   7   2        2.79        1.98      1.51 o 
 -22   1   3        9.64       12.27      1.69 o 
 -21   1   3        0.44        0.59      0.86 o 
 -20   1   3       15.20       18.49      1.34 o 
 -19   1   3     1077.97     1087.81     11.23 o 
 -18   1   3     1141.33     1136.07      9.78 o 
 -17   1   3       24.61       20.76      0.98 o 
 -16   1   3       11.84       16.10      1.10 o 
 -15   1   3        5.41        6.49      0.64 o 
 -14   1   3        5.17        5.28      0.60 o 
 -13   1   3      106.79      110.12      1.45 o 
 -12   1   3       95.47      105.19      1.28 o 
 -11   1   3       15.05       15.36      0.54 o 
 -10   1   3     3599.68     3756.89     21.26 o 
  -9   1   3      334.78      395.94      2.77 o 
  -8   1   3      911.97      820.70      5.42 o 
  -7   1   3       77.80       68.79      0.74 o 
  -6   1   3       30.20       28.32      0.76 o 
  -5   1   3     2802.97     2903.71     16.71 o 
  -4   1   3      606.94      856.17      5.09 o 
  -3   1   3    12720.96    14067.25    112.59 o 
  -2   1   3    12670.75    13168.18     75.25 o 
  -1   1   3      754.27      899.92      5.31 o 
   0   1   3     6784.10     7070.09     42.93 o 
   1   1   3     5210.05     5859.02     33.99 o 
   2   1   3     4649.91     5074.33     56.93 o 
   3   1   3      119.99      146.94      1.39 o 
   4   1   3     3413.50     3613.84     22.84 o 
   5   1   3     2664.08     2858.81     17.41 o 
   6   1   3     2483.79     2928.46     17.90 o 
   7   1   3      138.59      111.48      1.39 o 
   8   1   3       12.32       12.05      0.55 o 
   9   1   3        0.62        2.22      0.31 o 
  10   1   3       31.03       36.59      0.89 o 
  11   1   3      406.15      388.52      4.21 o 
  12   1   3       79.48       71.08      1.64 o 
  13   1   3      347.69      353.10      4.44 o 
  14   1   3       15.85       13.22      0.98 o 
  15   1   3      466.17      448.39      4.98 o 
  16   1   3       22.98       26.24      1.31 o 
  17   1   3       38.63       34.18      1.72 o 
  18   1   3      334.25      356.70      6.35 o 
  19   1   3       53.67       65.30      2.28 o 
 -21   2   3        9.07        6.93      1.38 o 
 -20   2   3       75.88       81.57      2.28 o 
 -19   2   3       22.94       28.04      1.80 o 
 -18   2   3       32.35       33.61      1.72 o 
 -17   2   3        7.00        9.73      1.10 o 
 -16   2   3      269.90      252.88      3.34 o 
 -15   2   3      146.83      137.65      2.08 o 
 -14   2   3        1.04        0.33      0.38 o 
 -13   2   3       67.46       61.83      1.32 o 
 -12   2   3      116.96      120.34      1.60 o 
 -11   2   3       83.42       83.13      1.31 o 
 -10   2   3      309.61      328.37      2.85 o 
  -9   2   3      643.54      670.48      4.81 o 
  -8   2   3      220.97      241.86      2.16 o 
  -7   2   3      122.71      145.53      1.32 o 
  -6   2   3      222.87      239.06      1.89 o 
  -5   2   3      848.90      864.91      5.34 o 
  -4   2   3      121.46      143.92      1.49 o 
  -3   2   3        1.33       -0.35      0.35 o 
  -2   2   3      566.10      659.12      4.55 o 
  -1   2   3        4.40        3.11      0.33 o 
   0   2   3      205.03      171.78      1.46 o 
   1   2   3       27.17       44.66      0.69 o 
   2   2   3        1.46        1.26      0.29 o 
   3   2   3     1293.23     1315.38      7.87 o 
   4   2   3     1329.69     1447.63      8.61 o 
   5   2   3     5819.45     6285.74     40.25 o 
   6   2   3      213.05      212.81      1.77 o 
   7   2   3      339.55      316.23      3.14 o 
   8   2   3        7.89        9.93      0.60 o 
   9   2   3       27.87       26.72      0.93 o 
  10   2   3       16.22       18.48      0.90 o 
  11   2   3      325.36      309.03      3.34 o 
  12   2   3      284.70      262.07      3.34 o 
  13   2   3       40.47       37.55      1.31 o 
  14   2   3        0.02       -0.29      0.66 o 
  15   2   3       11.96       10.30      0.98 o 
  16   2   3       51.10       42.09      1.64 o 
  17   2   3        0.57       -0.47      0.70 o 
  18   2   3       33.15       50.06      1.82 o 
 -20   3   3      177.33      208.51      3.93 o 
 -19   3   3      107.23      116.12      2.83 o 
 -18   3   3       72.92       68.75      2.28 o 
 -17   3   3       11.77       17.87      1.26 o 
 -16   3   3      123.29      125.56      2.53 o 
 -15   3   3      363.04      326.08      4.18 o 
 -14   3   3      116.32      109.23      2.19 o 
 -13   3   3       22.68       18.33      1.03 o 
 -12   3   3       46.24       45.40      1.53 o 
 -11   3   3      189.97      199.64      2.45 o 
 -10   3   3      173.36      144.54      2.02 o 
  -9   3   3      779.69      750.99      6.61 o 
  -8   3   3     1726.27     1590.00     11.31 o 
  -7   3   3      112.45      112.18      1.70 o 
  -6   3   3      167.10      178.93      1.91 o 
  -5   3   3      731.14      759.72      5.40 o 
  -4   3   3     3510.37     3598.89     23.75 o 
  -3   3   3       57.10      100.39      1.79 o 
  -2   3   3     1266.76     1379.76      8.37 o 
  -1   3   3      189.21      193.92      1.71 o 
   0   3   3        0.03       10.27      1.47 o 
   1   3   3      396.43      398.28      3.02 o 
   2   3   3      453.05      508.81      3.98 o 
   3   3   3      122.00      137.91      1.42 o 
   4   3   3       14.74       17.30      0.48 o 
   5   3   3       60.32       63.00      1.17 o 
   6   3   3        2.82        5.45      0.63 o 
   7   3   3        0.10       -0.16      0.55 o 
   8   3   3     1061.43      987.79      7.77 o 
   9   3   3        0.09        2.55      0.63 o 
  10   3   3       85.71       70.09      1.58 o 
  11   3   3      110.78       80.59      1.71 o 
  12   3   3     1203.71     1094.27      8.73 o 
  13   3   3      399.62      381.51      4.78 o 
  14   3   3        6.83        3.67      0.96 o 
  15   3   3       50.69       44.33      1.91 o 
  16   3   3       42.07       41.20      1.91 o 
  17   3   3       14.05       12.79      1.25 o 
 -18   4   3        0.29        0.21      1.02 o 
 -17   4   3       22.64       17.92      1.36 o 
 -16   4   3       71.69       62.08      1.99 o 
 -15   4   3        0.87        0.18      0.80 o 
 -14   4   3       65.19       67.33      1.99 o 
 -13   4   3      117.12      109.78      2.36 o 
 -12   4   3      137.81      134.16      2.66 o 
 -11   4   3      869.72      843.43      8.17 o 
 -10   4   3       32.87       34.00      1.32 o 
  -9   4   3     3611.21     3568.90     26.80 o 
  -8   4   3      107.48      114.51      2.64 o 
  -7   4   3      449.05      415.75      4.09 o 
  -6   4   3       57.81       43.82      1.19 o 
  -5   4   3      245.03      239.48      2.85 o 
  -4   4   3      756.07      788.81      6.41 o 
  -3   4   3      792.42      861.46      6.35 o 
  -2   4   3      316.74      349.26      3.21 o 
  -1   4   3        1.25        2.83      0.40 o 
   0   4   3      468.00      461.35      3.83 o 
   1   4   3      618.14      653.83      5.07 o 
   2   4   3       24.59       26.35      1.07 o 
   3   4   3       72.74       84.51      3.19 o 
   4   4   3      371.83      374.45      3.65 o 
   5   4   3       97.59       96.93      1.75 o 
   6   4   3        1.52        3.35      1.21 o 
   7   4   3     1138.04     1114.51      9.74 o 
   8   4   3       66.18       69.10      1.86 o 
   9   4   3      308.36      302.16      4.03 o 
  10   4   3       16.72       13.07      1.08 o 
  11   4   3       97.69       93.11      2.41 o 
  12   4   3      420.18      385.25      4.88 o 
  13   4   3        8.89        3.42      0.91 o 
  14   4   3       16.21       11.80      1.25 o 
  15   4   3       14.49       14.55      1.40 o 
  16   4   3       48.48       69.37      3.29 o 
 -16   5   3        0.50        0.22      0.95 o 
 -15   5   3       11.45       11.15      1.45 o 
 -14   5   3       26.12       33.14      1.68 o 
 -13   5   3      133.22      126.70      2.76 o 
 -12   5   3     1475.65     1468.31     16.53 o 
 -11   5   3       25.86       18.26      1.33 o 
 -10   5   3       51.34       50.27      2.53 o 
  -9   5   3       94.04       95.76      2.00 o 
  -8   5   3        9.42        9.26      0.87 o 
  -7   5   3      436.97      444.88      4.58 o 
  -6   5   3       43.75       47.20      1.44 o 
  -5   5   3       10.49        6.63      0.80 o 
  -4   5   3        8.39        6.76      0.76 o 
  -3   5   3        0.04        2.28      0.54 o 
  -2   5   3       89.74       88.58      2.04 o 
  -1   5   3       42.24       59.02      1.76 o 
   0   5   3      583.41      547.17      7.46 o 
   1   5   3      129.83      122.41      2.53 o 
   2   5   3       10.89       11.30      1.08 o 
   3   5   3       45.24       52.26      1.85 o 
   4   5   3      305.87      300.59      4.65 o 
   5   5   3       64.39       59.94      2.05 o 
   6   5   3       93.40       92.13      2.60 o 
   7   5   3        9.56       10.72      1.91 o 
   8   5   3       68.38       61.37      2.36 o 
   9   5   3        2.27        3.85      1.10 o 
  10   5   3        1.56        2.05      1.17 o 
  11   5   3       72.87       82.73      2.37 o 
  12   5   3        3.73        2.72      0.95 o 
  13   5   3       52.44       51.54      1.99 o 
 -13   6   3        3.61        1.31      1.59 o 
 -12   6   3      137.86      126.21      3.35 o 
 -11   6   3      351.46      363.24      9.32 o 
 -10   6   3       40.54       41.36      2.09 o 
  -9   6   3        5.67        7.19      1.25 o 
  -8   6   3       22.43       23.77      1.72 o 
  -7   6   3       29.07       28.77      1.56 o 
  -6   6   3      338.72      337.37      4.69 o 
  -5   6   3      117.46      125.65      3.65 o 
  -4   6   3      139.59      138.97      2.84 o 
  -3   6   3        1.37        1.47      1.10 o 
  -2   6   3       26.37       17.37      1.54 o 
  -1   6   3      355.27      316.42      5.20 o 
   0   6   3        7.05       15.33      1.54 o 
   1   6   3       92.17       93.24      2.83 o 
   2   6   3        3.55        2.20      1.17 o 
   3   6   3       22.98       36.32      2.14 o 
   4   6   3       36.14       44.14      2.09 o 
   5   6   3      150.65      146.61      3.35 o 
   6   6   3       38.75       44.10      2.16 o 
   7   6   3       76.86       76.09      2.60 o 
   8   6   3        9.97       14.09      1.59 o 
   9   6   3       25.79       33.77      2.05 o 
  10   6   3       38.28       47.82      2.42 o 
  -6   7   3       52.40       60.57      2.53 o 
  -5   7   3        0.59       -0.63      1.48 o 
  -4   7   3       34.16       37.54      2.20 o 
  -3   7   3      143.93      158.13      3.84 o 
  -2   7   3      193.12      189.31      4.21 o 
  -1   7   3       82.91       84.95      2.90 o 
   0   7   3      183.69      197.72      4.38 o 
   1   7   3       39.83       59.00      2.91 o 
   2   7   3      156.88      203.35      5.05 o 
   3   7   3        1.75        5.30      2.29 o 
 -22   0   4       45.53       51.74      3.11 o 
 -21   0   4      374.02      383.08      7.26 o 
 -20   0   4      986.32     1003.18     14.26 o 
 -19   0   4      129.42      132.13      3.63 o 
 -18   0   4      112.08      110.20      3.67 o 
 -17   0   4      119.48      118.16      3.11 o 
 -16   0   4        9.88        7.41      1.04 o 
 -15   0   4      563.11      510.92      5.40 o 
 -14   0   4     1219.91     1218.21     10.82 o 
 -13   0   4       67.73       88.93      1.72 o 
 -12   0   4     2048.63     1918.67     15.96 o 
 -11   0   4      730.54      718.40      6.60 o 
 -10   0   4       39.47       38.31      0.96 o 
  -9   0   4     3575.98     3796.56     30.68 o 
  -8   0   4     5435.02     5848.23     58.37 o 
  -7   0   4        0.27       29.18      0.73 o 
  -6   0   4     2631.18     2553.36     23.88 o 
  -5   0   4    31139.42    32802.77    327.04 o 
  -4   0   4    74808.55    73387.35   1177.87 o 
  -3   0   4     1102.17     1233.49     14.26 o 
  -2   0   4     1039.48     1008.72      9.58 o 
  -1   0   4      328.79      479.34      4.12 o 
   0   0   4        9.87        1.10      0.42 o 
   1   0   4     1469.51     1444.61     11.81 o 
   2   0   4     5739.07     5995.49     71.39 o 
   3   0   4     3495.10     3725.86     30.13 o 
   4   0   4      545.95      621.24     10.12 o 
   5   0   4     2871.73     3151.85     32.63 o 
   6   0   4     1389.22     1325.04     17.70 o 
   7   0   4      324.46      298.62      3.60 o 
   8   0   4     3109.79     2992.87     28.23 o 
   9   0   4     1045.62     1006.03     10.59 o 
  10   0   4     1835.13     1820.80     18.07 o 
  11   0   4     6112.89     5968.50     55.32 o 
  12   0   4     1174.12     1100.09     11.86 o 
  13   0   4       83.11       71.78      2.12 o 
  14   0   4       19.78       20.92      1.56 o 
  15   0   4        0.82        0.37      1.10 o 
  16   0   4      355.23      341.99      6.75 o 
  17   0   4      127.49      125.51      4.15 o 
  18   0   4        2.66        2.57      1.56 o 
 -22   1   4       69.54       74.52      2.80 o 
 -21   1   4      111.39      116.32      2.73 o 
 -20   1   4      860.66      891.70     14.18 o 
 -19   1   4      129.31      143.29      2.94 o 
 -18   1   4      409.22      427.31      4.90 o 
 -17   1   4      505.38      471.17      4.85 o 
 -16   1   4      815.05      753.81      6.28 o 
 -15   1   4      204.85      192.25      2.38 o 
 -14   1   4      114.02      103.68      1.45 o 
 -13   1   4      534.64      525.71      4.11 o 
 -12   1   4       35.54       37.66      0.74 o 
 -11   1   4      946.07      942.45      5.92 o 
 -10   1   4      731.41      806.36      5.09 o 
  -9   1   4      209.12      244.67      1.93 o 
  -8   1   4      199.29      178.46      1.50 o 
  -7   1   4      391.96      324.42      2.29 o 
  -6   1   4     7001.64     6874.96     56.10 o 
  -5   1   4      268.86      370.88      2.49 o 
  -4   1   4    27517.99    28898.95    232.24 o 
  -3   1   4     4830.54     5126.08     46.16 o 
  -2   1   4     1931.46     1740.04      9.98 o 
  -1   1   4     1410.47     1720.43     10.53 o 
   0   1   4     4534.54     4629.03     31.67 o 
   1   1   4     8405.56     8646.86     49.51 o 
   2   1   4     3281.93     3525.15     25.45 o 
   3   1   4      400.93      511.22      3.67 o 
   4   1   4     2752.39     2779.82     16.94 o 
   5   1   4      724.25      836.87      5.70 o 
   6   1   4      177.81      146.36      1.66 o 
   7   1   4      459.80      437.96      3.48 o 
   8   1   4      247.62      269.80      2.50 o 
   9   1   4       75.34       63.98      1.40 o 
  10   1   4      482.20      448.57      4.19 o 
  11   1   4      571.16      570.14      5.58 o 
  12   1   4     3451.13     3292.56     24.47 o 
  13   1   4       14.04       20.85      1.28 o 
  14   1   4      163.96      176.18      2.81 o 
  15   1   4       21.32       23.17      1.22 o 
  16   1   4        2.50        2.72      0.86 o 
  17   1   4        7.92        7.61      1.10 o 
  18   1   4       84.24       89.78      2.57 o 
 -21   2   4        0.02       -0.94      0.94 o 
 -20   2   4        0.11        0.00      0.86 o 
 -19   2   4      175.03      170.27      3.30 o 
 -18   2   4     1023.29      944.49      9.85 o 
 -17   2   4      422.18      399.74      4.69 o 
 -16   2   4        8.48        4.16      0.83 o 
 -15   2   4      213.34      202.22      3.01 o 
 -14   2   4       31.56       29.47      0.97 o 
 -13   2   4       61.59       75.00      1.51 o 
 -12   2   4      962.93      934.74      6.48 o 
 -11   2   4        1.60        1.28      0.31 o 
 -10   2   4      123.57      139.99      1.60 o 
  -9   2   4       77.69       74.49      0.87 o 
  -8   2   4       55.52       76.46      0.97 o 
  -7   2   4        2.74        0.93      0.27 o 
  -6   2   4        2.84        7.55      0.33 o 
  -5   2   4        3.81        1.85      0.32 o 
  -4   2   4      414.06      477.57      3.55 o 
  -3   2   4     3360.30     3240.30     19.71 o 
  -2   2   4     2499.79     2674.65     15.32 o 
  -1   2   4       78.34       68.18      1.01 o 
   0   2   4      423.76      401.13      2.84 o 
   1   2   4      779.79      699.78      4.47 o 
   2   2   4      742.79      737.03      4.73 o 
   3   2   4     3655.71     3703.36     21.53 o 
   4   2   4       45.27       53.88      1.18 o 
   5   2   4      957.04     1114.97      6.85 o 
   6   2   4       20.07       26.95      0.83 o 
   7   2   4      131.54      146.52      1.93 o 
   8   2   4       52.79       49.10      1.20 o 
   9   2   4       45.67       42.76      1.20 o 
  10   2   4      922.75      861.92      6.94 o 
  11   2   4      276.37      286.39      3.61 o 
  12   2   4       48.27       50.69      1.64 o 
  13   2   4      129.00      121.96      2.30 o 
  14   2   4      135.24      145.66      2.63 o 
  15   2   4      121.09      107.37      2.35 o 
  16   2   4       72.97       70.81      2.02 o 
  17   2   4        1.54        0.28      1.06 o 
  18   2   4        1.21        1.47      1.10 o 
 -20   3   4       14.89       24.80      1.59 o 
 -19   3   4      154.16      151.64      3.30 o 
 -18   3   4       81.40       77.34      2.06 o 
 -17   3   4      626.55      602.65      6.41 o 
 -16   3   4      408.88      408.72      4.91 o 
 -15   3   4        0.65        0.68      0.74 o 
 -14   3   4       16.23       14.37      1.03 o 
 -13   3   4        7.67        5.51      0.74 o 
 -12   3   4      643.87      602.28      5.50 o 
 -11   3   4      316.75      303.42      3.23 o 
 -10   3   4     1093.29     1030.98      7.92 o 
  -9   3   4      740.23      729.31      5.97 o 
  -8   3   4     1085.43     1010.10      7.67 o 
  -7   3   4      117.52      144.67      1.96 o 
  -6   3   4      801.84      805.80      6.21 o 
  -5   3   4     4010.74     3965.57     24.30 o 
  -4   3   4       57.08       59.95      1.47 o 
  -3   3   4     1722.42     1781.45     11.40 o 
  -2   3   4       87.45       70.72      0.93 o 
  -1   3   4      317.44      387.73      2.90 o 
   0   3   4     1051.88      980.99      6.64 o 
   1   3   4      719.78      738.27      5.17 o 
   2   3   4      194.96      216.58      2.08 o 
   3   3   4      113.64      112.28      1.28 o 
   4   3   4      324.29      287.51      2.71 o 
   5   3   4       51.58       54.69      1.28 o 
   6   3   4     1755.33     1576.60     11.31 o 
   7   3   4        0.31        0.49      0.60 o 
   8   3   4        0.09        0.37      0.42 o 
   9   3   4      195.31      172.68      2.42 o 
  10   3   4       43.57       35.72      1.28 o 
  11   3   4     1224.52     1068.47     10.89 o 
  12   3   4      235.43      255.10      3.54 o 
  13   3   4      150.94      156.32      3.38 o 
  14   3   4       54.24       61.51      1.75 o 
  15   3   4      182.62      191.02      3.86 o 
  16   3   4        0.04       -0.37      0.86 o 
  17   3   4      193.13      209.39      4.12 o 
 -19   4   4       13.10       12.49      1.26 o 
 -18   4   4      122.39      154.70      3.03 o 
 -17   4   4       49.79       50.25      1.86 o 
 -16   4   4        4.43        3.67      1.03 o 
 -15   4   4       96.58       90.62      2.27 o 
 -14   4   4      472.28      453.70      6.29 o 
 -13   4   4        0.08        0.17      0.74 o 
 -12   4   4        1.18        1.04      0.80 o 
 -11   4   4     1220.04     1185.96      9.30 o 
 -10   4   4     2371.79     2286.10     19.10 o 
  -9   4   4      730.95      693.33      6.40 o 
  -8   4   4      102.91      100.65      2.16 o 
  -7   4   4      158.48      146.50      2.15 o 
  -6   4   4      434.48      432.19      4.10 o 
  -5   4   4      316.14      296.18      3.16 o 
  -4   4   4      725.67      720.67      5.55 o 
  -3   4   4      629.95      560.78      4.53 o 
  -2   4   4       59.79       59.61      2.04 o 
  -1   4   4      182.73      171.06      2.74 o 
   0   4   4      432.18      416.68      3.95 o 
   1   4   4       52.52       53.58      1.63 o 
   2   4   4     2423.82     2365.80     16.41 o 
   3   4   4      498.49      477.40      4.04 o 
   4   4   4      283.99      273.63      3.03 o 
   5   4   4     4072.51     4004.33     32.99 o 
   6   4   4      859.61      833.40      9.91 o 
   7   4   4      175.73      174.22      2.81 o 
   8   4   4      111.06      116.87      2.32 o 
   9   4   4       99.08       85.66      2.08 o 
  10   4   4      123.63      125.09      3.86 o 
  11   4   4      645.70      591.17      6.34 o 
  12   4   4        0.09        1.10      0.80 o 
  13   4   4       97.18       97.16      2.86 o 
  14   4   4      135.02      145.21      3.27 o 
  15   4   4       60.98       66.45      3.18 o 
 -16   5   4        0.15        0.51      0.95 o 
 -15   5   4      192.15      209.47      3.70 o 
 -14   5   4      281.56      276.42      6.07 o 
 -13   5   4      383.11      394.49      5.24 o 
 -12   5   4       30.62       30.12      1.78 o 
 -11   5   4      358.78      362.69      5.06 o 
 -10   5   4      111.89      105.10      2.15 o 
  -9   5   4        2.65        1.61      0.71 o 
  -8   5   4      265.51      269.64      3.70 o 
  -7   5   4      630.26      602.70      5.85 o 
  -6   5   4      285.09      267.67      3.23 o 
  -5   5   4      134.79      127.24      2.24 o 
  -4   5   4      449.07      409.97      4.23 o 
  -3   5   4      160.64      163.35      2.63 o 
  -2   5   4       11.21        7.18      0.76 o 
  -1   5   4       69.00       57.87      1.70 o 
   0   5   4      114.30      114.21      2.45 o 
   1   5   4      320.98      318.54      4.09 o 
   2   5   4      834.66      836.41     10.74 o 
   3   5   4     1246.44     1222.89     12.27 o 
   4   5   4      620.14      590.48      7.23 o 
   5   5   4      123.13      122.05      2.87 o 
   6   5   4       23.31       26.61      2.12 o 
   7   5   4       19.24       13.33      1.62 o 
   8   5   4       15.93       17.85      1.87 o 
   9   5   4       98.73       94.14      3.98 o 
  10   5   4      357.72      343.29      5.47 o 
  11   5   4       17.38       12.76      1.59 o 
  12   5   4       29.34       34.03      1.99 o 
  13   5   4      159.65      175.65      3.41 o 
 -13   6   4      295.25      332.22      5.27 o 
 -12   6   4       58.03       72.56      2.58 o 
 -11   6   4       51.75       48.44      2.47 o 
 -10   6   4       38.32       44.29      2.37 o 
  -9   6   4      387.82      440.22     13.47 o 
  -8   6   4        9.31       16.04      2.44 o 
  -7   6   4      142.89      148.83      2.99 o 
  -6   6   4      220.19      210.23      3.59 o 
  -5   6   4      137.11      121.45      2.90 o 
  -4   6   4        5.67        6.34      1.17 o 
  -3   6   4       98.67       86.82      2.73 o 
  -2   6   4       38.04       29.66      1.72 o 
  -1   6   4       19.45       22.27      1.62 o 
   0   6   4       58.81       54.71      2.28 o 
   1   6   4      249.69      249.13      4.49 o 
   2   6   4       54.56       54.87      2.16 o 
   3   6   4      274.75      284.01      4.83 o 
   4   6   4      120.02      115.61      3.04 o 
   5   6   4       46.01       41.38      1.99 o 
   6   6   4      224.96      234.53      4.53 o 
   7   6   4       76.75       91.79      2.87 o 
   8   6   4        1.79        0.34      1.69 o 
   9   6   4       85.86       83.59      2.87 o 
  -6   7   4        4.79        2.03      1.34 o 
  -5   7   4       81.07       83.43      2.83 o 
  -4   7   4       55.59       57.34      2.57 o 
  -3   7   4       14.74       13.37      1.80 o 
  -2   7   4       16.16       18.79      1.83 o 
  -1   7   4       21.22       28.30      2.86 o 
   0   7   4        0.85        0.00      1.38 o 
   1   7   4       42.36       50.82      2.91 o 
   2   7   4       56.97       57.06      5.87 o 
 -22   1   5       17.19       26.50      2.40 o 
 -21   1   5       12.77       12.51      1.74 o 
 -20   1   5       86.54       83.03      2.44 o 
 -19   1   5        8.67       14.28      1.47 o 
 -18   1   5        6.83       11.15      0.88 o 
 -17   1   5       27.24       34.56      1.24 o 
 -16   1   5       18.13       18.24      1.09 o 
 -15   1   5        4.94        6.34      0.98 o 
 -14   1   5       54.49       50.72      1.11 o 
 -13   1   5        5.09        6.14      0.65 o 
 -12   1   5      751.44      781.20      5.12 o 
 -11   1   5      117.18       88.39      1.11 o 
 -10   1   5      108.02      116.36      1.20 o 
  -9   1   5       49.19       33.13      0.77 o 
  -8   1   5      198.69      233.57      1.80 o 
  -7   1   5      714.42      717.96      4.44 o 
  -6   1   5     4073.11     4086.77     33.35 o 
  -5   1   5     9817.26    10669.10     91.29 o 
  -4   1   5    15614.53    15993.52    140.53 o 
  -3   1   5      213.82      324.92      2.26 o 
  -2   1   5       17.56       20.74      0.44 o 
  -1   1   5     1869.75     1965.30     11.27 o 
   0   1   5      398.66      464.93      3.03 o 
   1   1   5        6.70       13.18      0.47 o 
   2   1   5        7.76        3.95      0.26 o 
   3   1   5      898.87      966.07      5.92 o 
   4   1   5     1181.28     1295.15      8.40 o 
   5   1   5     1458.41     1530.29     10.65 o 
   6   1   5        0.70        1.18      0.42 o 
   7   1   5      468.23      486.36      3.84 o 
   8   1   5      314.56      328.11      3.01 o 
   9   1   5      203.76      188.30      2.73 o 
  10   1   5       47.24       48.84      1.31 o 
  11   1   5     2844.32     2684.35     20.34 o 
  12   1   5      141.72      138.14      2.81 o 
  13   1   5      107.99      109.47      2.22 o 
  14   1   5        2.18        3.16      0.74 o 
  15   1   5      232.99      237.32      3.47 o 
  16   1   5       48.69       51.72      1.99 o 
  17   1   5        0.29        0.92      1.10 o 
  18   1   5       23.69       26.42      1.72 o 
 -22   2   5       40.54       42.71      2.24 o 
 -21   2   5       31.44       27.31      1.54 o 
 -20   2   5      224.66      230.16      4.45 o 
 -19   2   5       51.52       46.49      1.83 o 
 -18   2   5        6.49        7.10      0.98 o 
 -17   2   5        0.32        1.57      0.70 o 
 -16   2   5        2.76        1.68      0.70 o 
 -15   2   5        0.60       -0.37      0.70 o 
 -14   2   5      338.43      349.91      3.58 o 
 -13   2   5        0.03       -0.24      0.38 o 
 -12   2   5      309.33      303.63      2.72 o 
 -11   2   5      249.75      247.78      2.34 o 
 -10   2   5      554.91      607.44      4.48 o 
  -9   2   5     2170.13     2333.33     13.47 o 
  -8   2   5      646.82      713.09      4.65 o 
  -7   2   5      422.23      501.46      3.43 o 
  -6   2   5      129.86       94.39      0.93 o 
  -5   2   5      107.71       95.63      1.98 o 
  -4   2   5     1306.45     1270.15      8.24 o 
  -3   2   5     1141.28     1178.15      7.09 o 
  -2   2   5      132.33      121.95      1.28 o 
  -1   2   5       28.30        7.55      0.33 o 
   0   2   5     1660.14     1655.56      9.72 o 
   1   2   5     1008.48      949.50      5.95 o 
   2   2   5      192.95      177.16      1.64 o 
   3   2   5      559.36      580.41      3.95 o 
   4   2   5      198.19      187.10      1.70 o 
   5   2   5      129.16      151.98      1.77 o 
   6   2   5      361.71      367.01      3.11 o 
   7   2   5       17.32       18.54      0.76 o 
   8   2   5      126.92      139.77      2.04 o 
   9   2   5      120.19      111.37      1.81 o 
  10   2   5      318.43      307.16      3.67 o 
  11   2   5        0.36        3.29      0.66 o 
  12   2   5      126.16      112.31      2.30 o 
  13   2   5        3.24        1.61      0.66 o 
  14   2   5       44.38       46.04      1.64 o 
  15   2   5       19.82       20.19      1.31 o 
  16   2   5       13.60       16.91      1.22 o 
  17   2   5       14.74       19.04      1.31 o 
 -21   3   5       31.62       35.25      1.83 o 
 -20   3   5      201.59      190.51      5.06 o 
 -19   3   5      170.54      174.84      3.32 o 
 -18   3   5        6.36        7.22      1.11 o 
 -17   3   5        0.23       -0.45      0.74 o 
 -16   3   5       19.46       21.48      1.22 o 
 -15   3   5      388.47      381.60      4.58 o 
 -14   3   5      446.25      425.93      4.82 o 
 -13   3   5      226.60      220.64      2.90 o 
 -12   3   5      209.50      200.12      2.62 o 
 -11   3   5      288.84      278.41      3.06 o 
 -10   3   5      186.93      177.79      2.32 o 
  -9   3   5     1470.44     1499.93     10.87 o 
  -8   3   5      764.27      821.56      7.38 o 
  -7   3   5        9.68        6.62      0.48 o 
  -6   3   5        0.12        0.07      0.35 o 
  -5   3   5      295.02      296.15      2.67 o 
  -4   3   5     1067.19     1203.36      8.12 o 
  -3   3   5      788.57      757.21      5.46 o 
  -2   3   5        2.39        1.78      0.45 o 
  -1   3   5     1511.66     1420.10      8.61 o 
   0   3   5     3027.56     3060.76     17.53 o 
   1   3   5        1.43        1.13      0.31 o 
   2   3   5      649.04      638.68      4.46 o 
   3   3   5       61.88       91.06      1.26 o 
   4   3   5       23.14       23.50      0.97 o 
   5   3   5     2163.06     2101.97     14.66 o 
   6   3   5        6.17        3.83      0.63 o 
   7   3   5      228.89      206.49      2.62 o 
   8   3   5      297.05      277.20      3.14 o 
   9   3   5       49.23       42.40      1.28 o 
  10   3   5        1.44        2.98      0.93 o 
  11   3   5      787.48      722.17      7.02 o 
  12   3   5        0.59        0.37      0.70 o 
  13   3   5      201.91      185.95      3.07 o 
  14   3   5       74.09       81.65      2.19 o 
  15   3   5       20.28       18.34      1.54 o 
  16   3   5       50.71       43.89      2.01 o 
 -19   4   5      204.93      231.81      4.03 o 
 -18   4   5        4.19        0.08      1.03 o 
 -17   4   5       55.68       60.45      2.02 o 
 -16   4   5        6.44        3.54      0.83 o 
 -15   4   5        0.35       -0.74      0.74 o 
 -14   4   5        5.52        3.74      0.88 o 
 -13   4   5       48.39       42.77      1.56 o 
 -12   4   5        0.05       -0.39      0.71 o 
 -11   4   5      824.52      811.38     10.12 o 
 -10   4   5      386.90      376.16      4.93 o 
  -9   4   5       73.93       68.89      1.69 o 
  -8   4   5      115.36      107.08      1.84 o 
  -7   4   5        7.99        5.09      0.82 o 
  -6   4   5       67.76       70.98      1.75 o 
  -5   4   5      312.07      335.74      3.46 o 
  -4   4   5      261.81      248.33      2.62 o 
  -3   4   5        6.41        8.60      0.67 o 
  -2   4   5        0.32        2.35      0.43 o 
  -1   4   5        1.30        1.61      0.45 o 
   0   4   5      964.25      977.80      7.07 o 
   1   4   5       65.43       62.15      1.42 o 
   2   4   5      411.89      399.42      4.00 o 
   3   4   5       62.08       68.44      1.91 o 
   4   4   5     1305.89     1270.68      9.60 o 
   5   4   5     1292.78     1265.70     14.93 o 
   6   4   5      313.02      309.05      4.10 o 
   7   4   5       16.32       22.87      1.07 o 
   8   4   5      142.95      124.50      3.13 o 
   9   4   5      261.13      235.91      3.48 o 
  10   4   5       14.70       13.84      1.16 o 
  11   4   5       94.65      107.14      3.16 o 
  12   4   5      217.91      219.85      4.01 o 
  13   4   5        0.31       -0.59      0.86 o 
  14   4   5       68.15       70.37      2.42 o 
 -16   5   5        4.42        4.61      1.08 o 
 -15   5   5      549.22      562.95      8.30 o 
 -14   5   5       64.77       67.77      3.25 o 
 -13   5   5        6.80        5.83      0.95 o 
 -12   5   5       10.30       10.54      1.19 o 
 -11   5   5        5.97        6.59      1.25 o 
 -10   5   5      168.21      166.25      2.64 o 
  -9   5   5      271.33      272.12      4.10 o 
  -8   5   5      102.08      100.22      2.02 o 
  -7   5   5       34.07       32.24      1.35 o 
  -6   5   5       61.04       59.87      1.57 o 
  -5   5   5       81.19       84.98      2.19 o 
  -4   5   5      650.27      634.00      5.78 o 
  -3   5   5       25.80       34.70      1.37 o 
  -2   5   5       29.81       21.31      1.15 o 
  -1   5   5      620.54      644.15      5.84 o 
   0   5   5       42.53       38.47      1.65 o 
   1   5   5     1247.75     1239.22     10.95 o 
   2   5   5      610.46      588.00      7.12 o 
   3   5   5      293.71      295.85      4.65 o 
   4   5   5      256.25      248.17      4.16 o 
   5   5   5       47.48       51.83      2.11 o 
   6   5   5       60.68       55.68      3.09 o 
   7   5   5       22.38       18.15      1.69 o 
   8   5   5      137.54      133.79      4.34 o 
   9   5   5       44.67       40.99      2.05 o 
  10   5   5       18.96       15.14      1.62 o 
  11   5   5        6.98        4.50      1.17 o 
  12   5   5       31.86       32.28      3.39 o 
 -13   6   5        1.03        0.73      1.10 o 
 -12   6   5        0.91        3.09      0.97 o 
 -11   6   5       32.54       34.34      1.65 o 
 -10   6   5      680.08      737.60     15.47 o 
  -9   6   5       37.73       26.95      1.52 o 
  -8   6   5        1.40        1.77      1.00 o 
  -7   6   5       75.82       75.81      2.36 o 
  -6   6   5       59.61       68.46      2.08 o 
  -5   6   5      129.19      139.57      3.54 o 
  -4   6   5        0.58       -0.96      0.96 o 
  -3   6   5        0.68        0.73      1.10 o 
  -2   6   5      105.27      115.05      3.10 o 
  -1   6   5      212.58      210.62      4.09 o 
   0   6   5      371.41      373.15      5.66 o 
   1   6   5      440.72      431.92      7.18 o 
   2   6   5       11.95       13.94      1.48 o 
   3   6   5      220.23      211.92      4.16 o 
   4   6   5       37.81       52.77      2.23 o 
   5   6   5        1.93       -0.49      1.17 o 
   6   6   5      276.18      285.18      5.10 o 
   7   6   5       34.43       35.95      2.43 o 
   8   6   5        0.74        0.66      1.29 o 
  -6   7   5        2.48        2.50      1.17 o 
  -5   7   5       12.21       15.71      1.89 o 
  -4   7   5       45.56       49.76      2.97 o 
  -3   7   5       80.51       97.15      4.48 o 
  -2   7   5        3.18        2.54      1.34 o 
  -1   7   5       57.58       71.87      3.09 o 
   0   7   5       81.96       84.54      3.34 o 
   1   7   5       37.75       43.46      3.34 o 
 -23   0   6      298.28      344.84      9.91 o 
 -22   0   6      315.72      315.29      6.75 o 
 -21   0   6      466.98      494.55      8.55 o 
 -20   0   6      670.18      670.48     10.38 o 
 -19   0   6      262.84      265.91      8.07 o 
 -18   0   6        9.70       11.74      1.22 o 
 -17   0   6       71.13       79.05      2.12 o 
 -16   0   6       48.45       54.48      1.54 o 
 -15   0   6       89.10       93.54      1.91 o 
 -14   0   6        6.12        5.75      0.73 o 
 -13   0   6     3716.02     3948.53     31.53 o 
 -12   0   6     3296.80     3324.02     26.68 o 
 -11   0   6     4638.15     4692.45     38.26 o 
 -10   0   6      146.94      116.09      1.62 o 
  -9   0   6     1989.74     2066.62     16.78 o 
  -8   0   6     2887.85     3175.29     25.58 o 
  -7   0   6     2683.68     2466.40     19.98 o 
  -6   0   6      201.50      237.32      3.57 o 
  -5   0   6     3166.41     3169.33     25.45 o 
  -4   0   6       51.50       80.67      2.61 o 
  -3   0   6     2986.03     3084.80     28.76 o 
  -2   0   6     1444.03     1616.90     13.19 o 
  -1   0   6     1506.47     1367.14     11.42 o 
   0   0   6     5467.60     5259.70     65.67 o 
   1   0   6      291.36      357.81      3.54 o 
   2   0   6     2014.03     1775.15     14.46 o 
   3   0   6    12384.74    13658.45    114.82 o 
   4   0   6      176.95      195.29      2.36 o 
   5   0   6       19.72       22.15      0.86 o 
   6   0   6        5.84       15.26      1.59 o 
   7   0   6     1484.22     1402.55     14.56 o 
   8   0   6      257.67      255.12      4.95 o 
   9   0   6     1816.38     1721.59     17.64 o 
  10   0   6     1579.37     1503.13     15.94 o 
  11   0   6     2108.09     2069.32     21.15 o 
  12   0   6      189.49      194.07      5.09 o 
  13   0   6      874.07      804.33     11.94 o 
  14   0   6     1122.72     1083.82     15.30 o 
  15   0   6       55.28       66.47      3.11 o 
  16   0   6      124.92      125.53      4.15 o 
  17   0   6       18.08       20.24      2.08 o 
 -22   1   6       35.17       36.05      2.12 o 
 -21   1   6      531.72      524.49     10.67 o 
 -20   1   6       12.50       10.59      1.27 o 
 -19   1   6      175.99      187.88      2.81 o 
 -18   1   6       31.61       27.66      1.02 o 
 -17   1   6      197.63      187.01      2.44 o 
 -16   1   6      510.58      493.44      4.15 o 
 -15   1   6       25.57       27.68      0.86 o 
 -14   1   6       38.76       46.33      1.00 o 
 -13   1   6     1461.57     1475.87      9.86 o 
 -12   1   6      131.64      158.09      1.54 o 
 -11   1   6     1476.11     1434.91      8.62 o 
 -10   1   6      426.68      439.03      3.29 o 
  -9   1   6        1.70        2.91      0.45 o 
  -8   1   6     1406.67     1371.05      8.10 o 
  -7   1   6      379.80      385.63      2.64 o 
  -6   1   6     1160.14     1121.27      7.18 o 
  -5   1   6     1555.40     1609.40      9.30 o 
  -4   1   6      117.83       93.43      1.00 o 
  -3   1   6        1.34        1.95      0.58 o 
  -2   1   6      317.68      305.45      2.46 o 
  -1   1   6      927.26      864.20      5.34 o 
   0   1   6       93.13       90.16      0.95 o 
   1   1   6      672.91      698.00      4.46 o 
   2   1   6      976.92     1066.63      6.50 o 
   3   1   6     3521.23     3725.98     22.34 o 
   4   1   6     1415.53     1468.05      8.77 o 
   5   1   6        7.84        6.86      0.55 o 
   6   1   6      212.40      200.92      2.09 o 
   7   1   6      692.88      664.12      4.99 o 
   8   1   6      602.09      571.73      4.89 o 
   9   1   6      193.15      171.17      2.54 o 
  10   1   6      719.85      702.15      7.17 o 
  11   1   6      281.35      271.56      3.54 o 
  12   1   6      973.40      956.20      8.60 o 
  13   1   6      422.32      423.19      4.92 o 
  14   1   6       48.82       48.55      1.64 o 
  15   1   6      177.47      178.81      3.07 o 
  16   1   6        3.27        3.30      1.10 o 
  17   1   6      101.22      101.89      2.83 o 
 -22   2   6      159.97      181.63      4.24 o 
 -21   2   6       10.39       10.81      1.17 o 
 -20   2   6      271.06      285.04      4.30 o 
 -19   2   6       11.10       12.09      1.03 o 
 -18   2   6       54.57       54.62      1.69 o 
 -17   2   6       53.47       43.07      1.45 o 
 -16   2   6     1043.18      979.65      8.65 o 
 -15   2   6     2186.16     2086.35     14.67 o 
 -14   2   6      154.92      149.82      2.08 o 
 -13   2   6      440.56      403.36      3.78 o 
 -12   2   6       26.39       22.66      0.93 o 
 -11   2   6        5.99        6.37      0.64 o 
 -10   2   6     1588.61     1540.64      9.19 o 
  -9   2   6      578.81      555.56      3.83 o 
  -8   2   6       14.06        7.06      0.61 o 
  -7   2   6     1661.28     1713.32     10.08 o 
  -6   2   6        1.71        1.41      0.31 o 
  -5   2   6     2948.63     3379.92     19.19 o 
  -4   2   6      823.44      870.85      5.49 o 
  -3   2   6        0.21        3.41      0.31 o 
  -2   2   6        6.95        6.81      0.37 o 
  -1   2   6      298.85      293.76      2.47 o 
   0   2   6     1097.08     1173.56      7.12 o 
   1   2   6     8599.34     8975.61     60.74 o 
   2   2   6     2127.41     2133.50     12.41 o 
   3   2   6     1307.04     1407.68      8.58 o 
   4   2   6       24.53       12.39      0.58 o 
   5   2   6      280.10      274.68      2.60 o 
   6   2   6       12.56       13.24      0.58 o 
   7   2   6      371.81      345.67      3.49 o 
   8   2   6      739.18      699.04      5.84 o 
   9   2   6        9.46        6.17      0.70 o 
  10   2   6      318.24      294.52      3.73 o 
  11   2   6      359.60      306.09      3.87 o 
  12   2   6      180.15      181.61      2.88 o 
  13   2   6     1068.60     1073.43      9.65 o 
  14   2   6      416.83      434.52      5.24 o 
  15   2   6       52.58       67.59      1.97 o 
  16   2   6      103.15      119.12      2.63 o 
 -21   3   6        9.73       16.73      1.69 o 
 -20   3   6       22.31       22.21      2.70 o 
 -19   3   6      101.52      107.18      2.53 o 
 -18   3   6       18.30       15.31      1.26 o 
 -17   3   6      143.89      134.00      2.60 o 
 -16   3   6      497.97      489.66      6.00 o 
 -15   3   6        0.40        2.15      0.74 o 
 -14   3   6     1521.79     1466.02     15.37 o 
 -13   3   6        3.41        1.88      0.66 o 
 -12   3   6      176.81      173.99      2.32 o 
 -11   3   6     1217.29     1194.80      9.07 o 
 -10   3   6      450.64      437.22      4.13 o 
  -9   3   6       79.79       77.69      1.54 o 
  -8   3   6      118.52      116.44      2.37 o 
  -7   3   6      639.68      598.53      4.58 o 
  -6   3   6      404.48      459.65      3.75 o 
  -5   3   6      284.51      227.17      2.33 o 
  -4   3   6       57.72       45.02      1.00 o 
  -3   3   6      300.29      273.49      3.04 o 
  -2   3   6      783.01      772.46      5.39 o 
  -1   3   6      170.08      166.58      1.66 o 
   0   3   6     2520.75     2588.62     23.13 o 
   1   3   6     1627.97     1601.95     11.21 o 
   2   3   6     1036.44     1070.22      6.92 o 
   3   3   6      278.60      293.12      3.96 o 
   4   3   6      697.83      687.19      5.72 o 
   5   3   6       12.69       13.65      0.76 o 
   6   3   6      127.37      147.05      4.39 o 
   7   3   6      276.58      287.24      3.33 o 
   8   3   6       45.71       41.51      1.28 o 
   9   3   6      139.32      145.46      2.28 o 
  10   3   6        6.17        6.37      0.88 o 
  11   3   6       35.08       39.26      1.36 o 
  12   3   6      414.62      390.71      4.77 o 
  13   3   6      194.49      194.66      3.26 o 
  14   3   6       53.75       41.89      1.69 o 
  15   3   6      145.27      168.93      3.19 o 
 -19   4   6       47.12       51.59      2.16 o 
 -18   4   6      122.29      141.92      3.33 o 
 -17   4   6      433.94      466.56      8.09 o 
 -16   4   6       16.03       13.99      1.15 o 
 -15   4   6      481.45      490.41      5.62 o 
 -14   4   6      204.37      203.73      3.31 o 
 -13   4   6        3.04        3.45      0.78 o 
 -12   4   6      592.19      580.37      7.20 o 
 -11   4   6       45.32       42.19      1.35 o 
 -10   4   6      162.96      173.30      3.39 o 
  -9   4   6       59.38       53.80      1.56 o 
  -8   4   6        4.05        3.67      0.71 o 
  -7   4   6        1.80        0.87      0.75 o 
  -6   4   6     2948.21     2951.80     20.21 o 
  -5   4   6      164.44      155.25      2.11 o 
  -4   4   6      389.95      415.63      3.78 o 
  -3   4   6     1120.28     1021.90      8.07 o 
  -2   4   6        0.03       -0.45      0.45 o 
  -1   4   6      925.94      872.40      6.47 o 
   0   4   6       69.84       68.78      1.91 o 
   1   4   6        9.89       10.88      0.78 o 
   2   4   6      569.56      571.28      5.21 o 
   3   4   6       21.45       14.53      1.97 o 
   4   4   6       26.42       31.01      2.40 o 
   5   4   6      653.01      639.63      5.74 o 
   6   4   6      328.51      319.11      3.61 o 
   7   4   6      130.00      125.57      2.23 o 
   8   4   6      637.15      643.38      7.58 o 
   9   4   6        4.01        2.74      0.93 o 
  10   4   6      616.67      629.14     11.40 o 
  11   4   6      229.81      231.57      4.01 o 
  12   4   6        2.50        3.28      1.17 o 
  13   4   6      247.15      280.29      4.75 o 
 -17   5   6      118.58      148.75      4.03 o 
 -16   5   6      205.66      225.28      5.08 o 
 -15   5   6       56.38       48.13      2.16 o 
 -14   5   6       11.52       12.65      1.29 o 
 -13   5   6       73.20       70.87      1.99 o 
 -12   5   6        0.24       -0.17      0.74 o 
 -11   5   6        1.78        1.33      0.66 o 
 -10   5   6        6.81        7.99      0.78 o 
  -9   5   6      164.91      163.23      2.76 o 
  -8   5   6      118.25      115.84      2.12 o 
  -7   5   6       21.87       20.39      1.07 o 
  -6   5   6       57.64       53.83      1.59 o 
  -5   5   6      669.94      698.53      6.51 o 
  -4   5   6     1437.03     1285.28     13.89 o 
  -3   5   6        8.86        3.99      1.03 o 
  -2   5   6      679.67      666.67      6.14 o 
  -1   5   6        1.13       -0.81      0.86 o 
   0   5   6      314.54      320.39      3.75 o 
   1   5   6      210.07      199.11      3.99 o 
   2   5   6       26.63       26.66      2.12 o 
   3   5   6        1.38        0.57      0.96 o 
   4   5   6      118.77      121.65      2.87 o 
   5   5   6        4.20        3.08      1.17 o 
   6   5   6      374.56      368.03      8.22 o 
   7   5   6      184.79      178.60      3.72 o 
   8   5   6        9.45       12.47      1.40 o 
   9   5   6      205.31      210.15      4.28 o 
  10   5   6       35.37       31.02      1.99 o 
  11   5   6       72.54       77.14      2.73 o 
 -13   6   6        0.77       -0.39      1.00 o 
 -12   6   6        0.69        3.54      1.00 o 
 -11   6   6       43.36       51.85      2.05 o 
 -10   6   6       25.19       21.91      1.33 o 
  -9   6   6       16.68       17.29      2.67 o 
  -8   6   6        0.00        1.61      0.91 o 
  -7   6   6        7.57        7.93      1.45 o 
  -6   6   6       19.31       20.29      1.26 o 
  -5   6   6       16.01       13.71      1.69 o 
  -4   6   6      218.28      199.86      4.03 o 
  -3   6   6       96.31      104.06      2.90 o 
  -2   6   6       48.17       53.54      2.13 o 
  -1   6   6       10.95       17.46      1.62 o 
   0   6   6       17.76       20.97      1.94 o 
   1   6   6       39.90       45.20      2.37 o 
   2   6   6        9.19       10.61      1.25 o 
   3   6   6       10.47       16.16      1.62 o 
   4   6   6       79.26       80.61      2.73 o 
   5   6   6        5.27        5.47      1.29 o 
   6   6   6       12.59       17.48      1.67 o 
   7   6   6       26.19       33.70      1.99 o 
  -4   7   6        8.24        7.09      1.69 o 
  -3   7   6       40.71       54.18      2.75 o 
  -2   7   6       21.71       31.22      2.24 o 
  -1   7   6       12.81       15.70      1.81 o 
 -23   1   7      341.88      380.90     12.11 o 
 -22   1   7      241.82      243.17      4.66 o 
 -21   1   7       14.16       19.29      1.38 o 
 -20   1   7       26.60       28.92      1.69 o 
 -19   1   7        2.12        2.72      0.63 o 
 -18   1   7      114.06      107.07      1.90 o 
 -17   1   7      228.97      222.98      2.77 o 
 -16   1   7      394.29      371.06      3.32 o 
 -15   1   7      145.58      163.61      1.92 o 
 -14   1   7       73.79       80.75      1.31 o 
 -13   1   7       54.55       46.66      0.85 o 
 -12   1   7      216.47      210.80      1.97 o 
 -11   1   7       12.12       13.32      0.52 o 
 -10   1   7      121.77      108.94      1.20 o 
  -9   1   7      263.78      306.73      2.29 o 
  -8   1   7     1224.88     1500.23      8.85 o 
  -7   1   7     1679.53     1609.33      9.60 o 
  -6   1   7     5664.48     5983.31     35.16 o 
  -5   1   7      644.44      724.36      4.57 o 
  -4   1   7      166.94      176.47      1.61 o 
  -3   1   7      800.84      859.43      5.27 o 
  -2   1   7       23.77       34.04      0.68 o 
  -1   1   7     1089.16     1251.08      7.51 o 
   0   1   7     1291.92     1392.72      8.25 o 
   1   1   7     1682.53     1803.70     10.59 o 
   2   1   7      849.45     1030.47      6.40 o 
   3   1   7        0.08        1.01      0.31 o 
   4   1   7      199.87      215.39      2.16 o 
   5   1   7        6.45        9.08      0.60 o 
   6   1   7        5.05        6.60      0.60 o 
   7   1   7       39.75       40.04      1.22 o 
   8   1   7        0.71        0.73      0.77 o 
   9   1   7      117.29      124.59      2.04 o 
  10   1   7       68.99       67.98      1.64 o 
  11   1   7       46.86       40.29      1.91 o 
  12   1   7       23.58       26.45      1.47 o 
  13   1   7       37.29       32.00      1.54 o 
  14   1   7       16.82       14.88      1.34 o 
  15   1   7        0.30        1.83      1.10 o 
  16   1   7       52.01       57.73      3.07 o 
 -22   2   7      255.49      291.49      6.47 o 
 -21   2   7       19.78       17.69      1.69 o 
 -20   2   7       39.14       40.85      1.91 o 
 -19   2   7       12.30       15.53      1.11 o 
 -18   2   7        3.07        6.30      0.74 o 
 -17   2   7        1.50        4.72      0.74 o 
 -16   2   7      318.99      329.71      3.56 o 
 -15   2   7      281.90      291.43      3.23 o 
 -14   2   7       32.77       34.95      1.20 o 
 -13   2   7      422.35      404.25      3.98 o 
 -12   2   7      311.20      295.01      3.04 o 
 -11   2   7        0.37        1.03      0.55 o 
 -10   2   7       42.42       42.28      0.92 o 
  -9   2   7      742.28      736.28      4.77 o 
  -8   2   7      134.77      118.63      1.35 o 
  -7   2   7     3159.78     3501.67     21.22 o 
  -6   2   7      386.04      411.39      3.15 o 
  -5   2   7     3496.85     3615.57     24.42 o 
  -4   2   7      658.28      742.80      4.79 o 
  -3   2   7        0.73        2.87      0.37 o 
  -2   2   7     1817.21     1953.89     11.43 o 
  -1   2   7      446.11      496.17      3.48 o 
   0   2   7      389.13      412.87      3.10 o 
   1   2   7     1000.34     1049.99      6.96 o 
   2   2   7       82.40       80.10      1.15 o 
   3   2   7      113.59      112.43      1.53 o 
   4   2   7      179.83      152.06      1.81 o 
   5   2   7       20.26       21.70      0.83 o 
   6   2   7       39.22       35.00      1.05 o 
   7   2   7        1.10        0.00      0.60 o 
   8   2   7      189.14      164.95      2.55 o 
   9   2   7       55.51       63.61      1.64 o 
  10   2   7      556.52      477.56      5.11 o 
  11   2   7      326.86      304.94      3.92 o 
  12   2   7       11.52        9.93      0.98 o 
  13   2   7        3.64        7.15      1.03 o 
  14   2   7      146.25      162.85      3.01 o 
  15   2   7       13.14       11.79      1.18 o 
 -21   3   7       25.60       24.94      1.58 o 
 -20   3   7       64.45       74.10      2.42 o 
 -19   3   7        0.41        0.00      0.86 o 
 -18   3   7       58.89       51.97      1.91 o 
 -17   3   7       69.53       62.34      2.66 o 
 -16   3   7       16.34       17.23      1.21 o 
 -15   3   7        3.30        1.93      0.66 o 
 -14   3   7      380.26      361.59      3.86 o 
 -13   3   7     1502.11     1450.92     10.82 o 
 -12   3   7      573.55      543.37      4.93 o 
 -11   3   7      371.49      361.62      3.73 o 
 -10   3   7      268.20      272.83      3.04 o 
  -9   3   7     1559.65     1559.87     12.33 o 
  -8   3   7      169.44      176.22      1.98 o 
  -7   3   7       70.25       65.56      1.24 o 
  -6   3   7       37.91       45.06      1.05 o 
  -5   3   7      251.96      267.75      2.83 o 
  -4   3   7      204.13      193.17      2.09 o 
  -3   3   7      146.83      159.17      1.81 o 
  -2   3   7      196.65      218.42      2.26 o 
  -1   3   7        3.45        1.80      0.36 o 
   0   3   7        1.11        1.35      0.33 o 
   1   3   7       55.39       63.69      1.10 o 
   2   3   7      359.25      375.50      3.67 o 
   3   3   7     2811.19     2718.77     17.10 o 
   4   3   7       68.81       62.02      1.47 o 
   5   3   7        5.65        5.67      1.01 o 
   6   3   7       97.72       90.44      2.02 o 
   7   3   7      497.60      463.76      4.58 o 
   8   3   7       28.47       25.90      1.20 o 
   9   3   7      378.53      341.56      4.18 o 
  10   3   7        8.63       14.06      1.33 o 
  11   3   7       40.75       35.05      1.48 o 
  12   3   7       44.45       61.88      2.08 o 
  13   3   7      168.98      153.88      3.01 o 
  14   3   7        7.63        3.86      1.15 o 
 -19   4   7      126.26      132.75      3.50 o 
 -18   4   7       33.51       30.65      1.78 o 
 -17   4   7        7.23        7.18      1.17 o 
 -16   4   7      102.19      106.83      2.98 o 
 -15   4   7       16.47       18.26      1.40 o 
 -14   4   7       22.65       18.98      1.29 o 
 -13   4   7     1008.63      997.23      9.02 o 
 -12   4   7       63.31       59.65      1.66 o 
 -11   4   7      598.32      573.53      5.88 o 
 -10   4   7      151.55      148.66      3.50 o 
  -9   4   7       12.17        9.77      0.76 o 
  -8   4   7     1567.16     1531.84     18.07 o 
  -7   4   7        6.07        5.91      0.76 o 
  -6   4   7      402.12      420.40      4.16 o 
  -5   4   7      246.17      260.95      2.78 o 
  -4   4   7       19.92       11.53      0.95 o 
  -3   4   7      861.43      852.88      6.44 o 
  -2   4   7      767.45      743.55      5.81 o 
  -1   4   7       26.99       20.43      0.92 o 
   0   4   7     1019.43     1005.31      7.35 o 
   1   4   7      510.61      489.18      5.69 o 
   2   4   7      440.74      416.25      6.81 o 
   3   4   7      274.92      287.82      4.01 o 
   4   4   7       68.15       72.62      2.35 o 
   5   4   7      269.50      258.69      4.95 o 
   6   4   7      503.37      473.30      4.72 o 
   7   4   7      123.58      118.95      2.18 o 
   8   4   7      513.49      469.84      4.96 o 
   9   4   7       74.95       81.84      1.91 o 
  10   4   7        4.93        6.41      1.17 o 
  11   4   7      130.07      126.61      3.02 o 
  12   4   7      272.62      253.07      4.38 o 
  13   4   7        3.56        4.55      1.17 o 
 -17   5   7      105.25      103.75      2.90 o 
 -16   5   7      273.26      278.49      4.87 o 
 -15   5   7      105.53       93.81      2.66 o 
 -14   5   7        0.33        0.15      0.86 o 
 -13   5   7      174.72      180.14      3.60 o 
 -12   5   7        0.27        0.26      0.70 o 
 -11   5   7       33.42       28.55      1.42 o 
 -10   5   7      322.59      327.56      4.30 o 
  -9   5   7      378.00      373.67      4.63 o 
  -8   5   7      388.63      370.51      6.11 o 
  -7   5   7       16.02       20.08      1.07 o 
  -6   5   7      150.47      142.30      3.56 o 
  -5   5   7        1.20       -0.71      0.71 o 
  -4   5   7     1165.22     1123.71     13.07 o 
  -3   5   7      309.25      279.06      3.38 o 
  -2   5   7      130.31      125.06      3.86 o 
  -1   5   7      204.66      218.29      2.95 o 
   0   5   7       18.60       22.70      1.39 o 
   1   5   7      334.40      329.65      4.24 o 
   2   5   7      339.73      323.23      4.73 o 
   3   5   7      137.42      123.37      2.87 o 
   4   5   7        0.48       -0.81      0.89 o 
   5   5   7       10.36       12.14      1.25 o 
   6   5   7       24.45       22.33      1.81 o 
   7   5   7      145.56      136.39      3.35 o 
   8   5   7      137.48      134.56      3.24 o 
   9   5   7       32.69       27.50      1.91 o 
  10   5   7       29.41       29.55      1.99 o 
 -13   6   7        0.32        0.49      0.96 o 
 -12   6   7        1.34        0.56      1.00 o 
 -11   6   7      102.88      106.97      2.56 o 
 -10   6   7        0.51        0.57      0.83 o 
  -9   6   7       28.53       32.45      1.52 o 
  -8   6   7       86.60       85.02      2.23 o 
  -7   6   7       35.93       42.53      1.89 o 
  -6   6   7      340.84      305.20      4.99 o 
  -5   6   7        4.20        1.47      1.27 o 
  -4   6   7       23.73       25.71      2.59 o 
  -3   6   7       66.64       57.70      3.28 o 
  -2   6   7        0.24        0.24      0.96 o 
  -1   6   7       13.19       14.25      1.69 o 
   0   6   7      187.46      205.05      8.37 o 
   1   6   7       19.83       21.93      1.99 o 
   2   6   7        0.32        0.04      1.06 o 
   3   6   7        3.79        6.61      1.25 o 
   4   6   7       22.61       25.09      1.78 o 
   5   6   7        1.58        0.49      1.17 o 
   6   6   7        8.91        8.96      1.69 o 
 -23   0   8        6.01        4.40      2.20 o 
 -22   0   8       94.56      116.69      5.14 o 
 -21   0   8      236.19      263.85      5.71 o 
 -20   0   8      197.40      212.83      4.67 o 
 -19   0   8       67.70       78.61      2.24 o 
 -18   0   8        0.34       -0.37      0.60 o 
 -17   0   8       12.19       15.20      1.43 o 
 -16   0   8      470.10      447.42      4.85 o 
 -15   0   8     1518.84     1505.65     13.02 o 
 -14   0   8      236.06      256.75      3.27 o 
 -13   0   8        0.26        1.50      0.64 o 
 -11   0   8      292.06      276.87      3.10 o 
 -10   0   8       22.87       24.34      1.10 o 
  -9   0   8     1454.68     1606.83     13.28 o 
  -8   0   8       79.62      123.10      1.72 o 
  -7   0   8      473.13      525.82      5.93 o 
  -6   0   8        9.91        1.60      0.74 o 
  -5   0   8     1422.95     1469.23     14.25 o 
  -4   0   8      587.32      529.43      4.98 o 
  -3   0   8      679.70      659.65      5.85 o 
  -2   0   8       86.65       58.40      1.00 o 
  -1   0   8      699.98      683.03      6.12 o 
   0   0   8      667.28      701.68      6.49 o 
   1   0   8     8523.22     9263.54    122.77 o 
   2   0   8      961.66      847.92      7.56 o 
   3   0   8      300.07      320.26      3.41 o 
   4   0   8        7.65        2.52      0.53 o 
   5   0   8      101.89      102.33      2.37 o 
   6   0   8        9.99        4.77      0.85 o 
   7   0   8     1437.30     1334.03     14.09 o 
   8   0   8        8.51        7.41      0.88 o 
   9   0   8      470.78      421.20      5.90 o 
  10   0   8       11.63       12.00      1.27 o 
  11   0   8      412.43      397.07      9.68 o 
  12   0   8     1434.54     1375.34     18.68 o 
  13   0   8     1571.71     1552.28     20.76 o 
  14   0   8      464.70      497.14      9.07 o 
  15   0   8        1.80        0.73      1.56 o 
 -23   1   8        0.93        0.00      1.56 o 
 -22   1   8      554.77      589.39     22.02 o 
 -21   1   8        0.45        1.10      2.57 o 
 -20   1   8      101.05      104.18      6.75 o 
 -19   1   8      120.38      117.04      2.65 o 
 -18   1   8       45.23       49.00      1.30 o 
 -17   1   8        0.07       -0.33      0.41 o 
 -16   1   8      164.30      169.86      2.07 o 
 -15   1   8      349.51      315.86      2.95 o 
 -14   1   8      743.74      713.34      5.34 o 
 -13   1   8      548.48      558.67      4.51 o 
 -12   1   8       31.39       34.25      0.74 o 
 -11   1   8      128.16      107.52      1.42 o 
 -10   1   8     1125.10     1162.38      7.03 o 
  -9   1   8     2459.68     2656.14     15.20 o 
  -8   1   8     6729.63     6775.14     48.54 o 
  -7   1   8      206.24      280.13      2.35 o 
  -6   1   8     3113.01     3259.64     19.71 o 
  -5   1   8        4.07        0.73      0.29 o 
  -4   1   8        1.29        4.90      0.31 o 
  -3   1   8     1504.26     1439.59      8.55 o 
  -2   1   8      785.28      783.14      4.98 o 
  -1   1   8      119.26      150.40      1.48 o 
   0   1   8     2166.79     2185.67     12.66 o 
   1   1   8      287.28      325.77      2.55 o 
   2   1   8       88.31      103.03      1.24 o 
   3   1   8      538.35      536.38      4.11 o 
   4   1   8     1563.57     1643.89     10.72 o 
   5   1   8      445.60      496.02      4.02 o 
   6   1   8      382.86      374.96      3.63 o 
   7   1   8      237.54      244.81      2.87 o 
   8   1   8     1756.93     1654.96     12.17 o 
   9   1   8        5.76        7.87      0.74 o 
  10   1   8        3.29        1.47      0.66 o 
  11   1   8      129.67      127.35      2.41 o 
  12   1   8      181.36      188.69      3.07 o 
  13   1   8       21.80       18.29      1.55 o 
  14   1   8      362.20      390.31      5.40 o 
  15   1   8      479.60      493.06      7.41 o 
 -22   2   8       36.17       32.52      2.12 o 
 -21   2   8      540.91      538.35      6.77 o 
 -20   2   8      225.03      224.51      3.82 o 
 -19   2   8        6.65        4.19      0.81 o 
 -18   2   8        1.79        3.67      1.17 o 
 -17   2   8        8.96        3.37      0.92 o 
 -16   2   8      394.11      367.01      4.18 o 
 -15   2   8      626.48      607.65      5.32 o 
 -14   2   8      225.00      218.76      2.62 o 
 -13   2   8     1237.78     1185.98      8.88 o 
 -12   2   8      839.40      805.96      6.43 o 
 -11   2   8        3.03        4.68      0.55 o 
 -10   2   8       27.64       30.54      0.86 o 
  -9   2   8     1123.92     1081.30      7.36 o 
  -8   2   8     2731.92     3028.38     20.00 o 
  -7   2   8     6727.62     6815.15     46.18 o 
  -6   2   8        6.91        1.89      0.32 o 
  -5   2   8       31.72       58.40      0.95 o 
  -4   2   8     1184.03     1095.53      6.82 o 
  -3   2   8      120.08      131.28      1.33 o 
  -2   2   8       38.81       48.64      0.91 o 
  -1   2   8      806.34      784.70      5.17 o 
   0   2   8      240.28      197.98      1.86 o 
   1   2   8        5.38        7.83      0.45 o 
   2   2   8      750.21      717.07      5.29 o 
   3   2   8      112.56      104.83      1.63 o 
   4   2   8      179.45      184.55      2.09 o 
   5   2   8      972.07      990.74      7.08 o 
   6   2   8      176.67      197.62      2.58 o 
   7   2   8      223.90      220.01      3.01 o 
   8   2   8     1004.66      976.51      8.66 o 
   9   2   8       19.96       17.50      0.98 o 
  10   2   8       16.07       15.99      1.09 o 
  11   2   8      177.11      175.54      2.93 o 
  12   2   8      113.28      112.75      2.41 o 
  13   2   8       90.98       79.48      2.08 o 
  14   2   8      189.33      202.71      3.84 o 
  15   2   8        2.06        2.75      1.10 o 
 -21   3   8        0.57       -0.10      1.38 o 
 -20   3   8       95.82      101.31      2.71 o 
 -19   3   8      172.64      179.39      3.54 o 
 -18   3   8       12.00       14.92      1.20 o 
 -17   3   8        3.59        3.08      0.86 o 
 -16   3   8      439.59      432.07      5.56 o 
 -15   3   8        5.56        8.14      0.91 o 
 -14   3   8     3043.63     2981.78     22.42 o 
 -13   3   8       23.09       22.56      1.12 o 
 -12   3   8      821.03      778.11      7.20 o 
 -11   3   8       99.07       80.43      1.69 o 
 -10   3   8       12.40        9.55      0.99 o 
  -9   3   8      904.24      937.15      8.06 o 
  -8   3   8      457.79      448.63      4.71 o 
  -7   3   8      119.91      114.53      1.60 o 
  -6   3   8      361.20      361.96      3.48 o 
  -5   3   8      474.51      423.76      3.63 o 
  -4   3   8      378.39      366.53      3.27 o 
  -3   3   8      128.33      131.40      1.74 o 
  -2   3   8      191.56      190.22      2.58 o 
  -1   3   8      135.43      127.67      1.55 o 
   0   3   8      427.64      413.84      5.09 o 
   1   3   8      864.18      805.25      5.52 o 
   2   3   8     3968.34     3795.71     23.39 o 
   3   3   8      459.63      455.57      3.93 o 
   4   3   8      330.63      326.61      3.61 o 
   5   3   8       10.44        7.87      0.66 o 
   6   3   8      674.21      630.27      5.72 o 
   7   3   8        5.52        3.76      0.66 o 
   8   3   8       20.74       23.83      1.18 o 
   9   3   8      252.51      233.34      4.19 o 
  10   3   8       11.06       11.93      1.03 o 
  11   3   8      138.92      154.78      2.93 o 
  12   3   8      208.88      227.61      3.67 o 
  13   3   8       20.28       24.80      1.67 o 
 -19   4   8        3.00        0.78      1.06 o 
 -18   4   8       78.72       85.77      2.53 o 
 -17   4   8        2.84        0.73      1.17 o 
 -16   4   8       53.65       54.87      2.05 o 
 -15   4   8     1471.34     1454.46     14.08 o 
 -14   4   8        0.57        0.79      0.74 o 
 -13   4   8       27.56       23.84      1.26 o 
 -12   4   8        2.70        4.27      0.87 o 
 -11   4   8       63.95       60.86      2.87 o 
 -10   4   8       20.93       22.51      1.38 o 
  -9   4   8     1186.41     1155.91      9.90 o 
  -8   4   8      190.33      198.29      2.86 o 
  -7   4   8      517.97      494.08      5.17 o 
  -6   4   8       58.90       57.62      1.75 o 
  -5   4   8      238.50      226.17      2.63 o 
  -4   4   8     1126.53     1064.98      7.71 o 
  -3   4   8      586.63      562.93      4.73 o 
  -2   4   8        0.05        1.14      0.58 o 
  -1   4   8      202.48      205.41      2.65 o 
   0   4   8      236.04      221.82      2.58 o 
   1   4   8     2317.96     2313.87     17.97 o 
   2   4   8        0.76        0.15      0.70 o 
   3   4   8        5.64        5.94      1.03 o 
   4   4   8       13.98       17.82      1.08 o 
   5   4   8      399.29      401.33      4.84 o 
   6   4   8        2.90        0.96      0.74 o 
   7   4   8     1275.72     1172.19     10.55 o 
   8   4   8       23.98       36.45      1.50 o 
   9   4   8        4.66        5.45      0.99 o 
  10   4   8      137.39      160.28      3.47 o 
  11   4   8        4.33        3.72      1.17 o 
  12   4   8      135.39      160.12      4.55 o 
 -17   5   8      141.80      143.07      3.50 o 
 -16   5   8       30.50       42.04      1.97 o 
 -15   5   8       54.80       58.75      2.20 o 
 -14   5   8       50.92       48.90      3.18 o 
 -13   5   8      472.52      486.12      5.65 o 
 -12   5   8        5.88        2.60      0.88 o 
 -11   5   8        3.09        4.82      0.91 o 
 -10   5   8       88.42       82.37      2.33 o 
  -9   5   8       17.43       13.82      1.03 o 
  -8   5   8      124.53      117.61      2.53 o 
  -7   5   8        2.10       -0.47      0.78 o 
  -6   5   8      414.11      385.92      5.00 o 
  -5   5   8      164.56      164.93      2.86 o 
  -4   5   8       44.85       53.81      1.70 o 
  -3   5   8       60.02       64.81      2.09 o 
  -2   5   8     1159.61     1158.54     14.19 o 
  -1   5   8       37.61       29.35      1.31 o 
   0   5   8       73.79       75.54      1.99 o 
   1   5   8      115.85      119.70      2.41 o 
   2   5   8        7.28        6.53      1.25 o 
   3   5   8       54.07       63.24      2.54 o 
   4   5   8        0.30        0.95      1.00 o 
   5   5   8        6.68        7.10      1.17 o 
   6   5   8      230.46      217.73      5.07 o 
   7   5   8      113.05      104.98      2.98 o 
   8   5   8       56.21       53.94      2.23 o 
   9   5   8      174.13      197.73      6.78 o 
 -13   6   8      178.28      223.90      4.22 o 
 -12   6   8        0.05       -0.65      0.76 o 
 -11   6   8        9.13       13.19      1.18 o 
 -10   6   8        6.28        6.16      1.17 o 
  -9   6   8       17.93       19.62      1.28 o 
  -8   6   8       19.31       22.88      1.36 o 
  -7   6   8      129.10      124.27      2.67 o 
  -6   6   8        7.56        5.41      1.27 o 
  -5   6   8        0.45        0.87      1.38 o 
  -4   6   8       64.36       64.65      3.27 o 
  -3   6   8      189.38      180.54      5.71 o 
  -2   6   8      170.52      169.12      5.43 o 
  -1   6   8      509.84      500.37     10.11 o 
   0   6   8       23.10       28.62      5.14 o 
   1   6   8        0.02       -0.23      1.13 o 
   2   6   8       55.73       67.62      3.95 o 
   3   6   8       91.46      117.01      4.92 o 
   4   6   8       10.13       11.56      1.62 o 
   5   6   8       15.86       22.76      1.73 o 
 -23   1   9       29.31       38.90      3.67 o 
 -22   1   9        0.46       -1.47      1.47 o 
 -21   1   9        3.23        6.02      1.47 o 
 -20   1   9        2.56        1.93      1.10 o 
 -19   1   9        2.58        4.45      0.74 o 
 -18   1   9       25.78       22.64      1.03 o 
 -17   1   9       37.31       32.20      1.07 o 
 -16   1   9      653.78      664.43      5.85 o 
 -15   1   9      230.85      226.20      2.62 o 
 -14   1   9      783.12      773.43      5.61 o 
 -13   1   9       77.06       74.39      1.43 o 
 -12   1   9       10.60        8.10      0.95 o 
 -11   1   9      450.27      469.38      3.63 o 
 -10   1   9        1.02        1.87      0.34 o 
  -9   1   9     4124.14     4281.52     25.69 o 
  -8   1   9     3718.26     3872.21     23.36 o 
  -7   1   9        0.62        3.08      0.38 o 
  -6   1   9        0.86        0.34      0.29 o 
  -5   1   9      664.47      679.10      4.70 o 
  -4   1   9      851.94      927.67      6.25 o 
  -3   1   9      640.34      679.17      4.42 o 
  -2   1   9        3.78        6.90      0.49 o 
  -1   1   9        2.23        6.10      0.39 o 
   0   1   9      623.43      637.04      4.28 o 
   1   1   9      108.01      122.65      1.41 o 
   2   1   9     1336.81     1366.05      8.34 o 
   3   1   9       70.67       73.64      1.29 o 
   4   1   9      152.59      161.27      1.88 o 
   5   1   9     1678.56     1597.15     11.52 o 
   6   1   9      173.11      166.31      2.32 o 
   7   1   9     2414.96     2369.61     16.71 o 
   8   1   9      431.15      422.39      4.27 o 
   9   1   9       23.34       18.68      1.03 o 
  10   1   9        8.26        6.35      0.88 o 
  11   1   9       48.56       50.79      1.64 o 
  12   1   9       83.88       89.49      2.27 o 
  13   1   9       41.00       41.13      1.75 o 
  14   1   9        2.68        3.67      1.10 o 
 -22   2   9        2.77        1.17      1.22 o 
 -21   2   9        0.51       -0.79      0.79 o 
 -20   2   9        8.59        9.17      1.17 o 
 -19   2   9        3.44        1.60      0.79 o 
 -18   2   9        3.92        0.27      0.79 o 
 -17   2   9       69.51       76.23      1.79 o 
 -16   2   9       21.17       19.24      1.03 o 
 -15   2   9       28.56       24.06      1.03 o 
 -14   2   9       17.31       12.77      0.92 o 
 -13   2   9        4.67        7.07      0.70 o 
 -12   2   9      151.69      142.85      2.19 o 
 -11   2   9      263.51      257.18      2.68 o 
 -10   2   9      608.90      623.65      5.14 o 
  -9   2   9     1245.04     1295.85      9.38 o 
  -8   2   9       19.72       16.14      0.71 o 
  -7   2   9        2.97        3.03      0.49 o 
  -6   2   9      384.43      376.96      3.18 o 
  -5   2   9      429.76      525.79      4.03 o 
  -4   2   9      154.02      159.77      1.57 o 
  -3   2   9        7.77        5.21      0.39 o 
  -2   2   9       25.71       33.77      0.76 o 
  -1   2   9        3.11        5.00      0.39 o 
   0   2   9       37.58       39.51      0.88 o 
   1   2   9        9.40       11.57      0.56 o 
   2   2   9      307.99      281.00      2.72 o 
   3   2   9       86.16       82.50      1.39 o 
   4   2   9        2.81        3.60      0.60 o 
   5   2   9      119.98      111.85      1.73 o 
   6   2   9       19.92       21.17      1.03 o 
   7   2   9      261.78      240.75      3.57 o 
   8   2   9       56.81       64.26      1.99 o 
   9   2   9       23.66       27.25      1.47 o 
  10   2   9       90.37       90.20      2.36 o 
  11   2   9       30.04       32.59      1.48 o 
  12   2   9       27.93       27.06      1.42 o 
  13   2   9       27.23       30.91      1.83 o 
  14   2   9       34.44       40.80      1.89 o 
 -21   3   9        0.77        0.33      1.69 o 
 -20   3   9       74.80       70.89      2.54 o 
 -19   3   9        0.49       -1.24      1.24 o 
 -18   3   9       46.31       45.28      1.91 o 
 -17   3   9       20.35       14.80      1.20 o 
 -16   3   9       19.24       19.86      1.47 o 
 -15   3   9      613.25      596.28      7.30 o 
 -14   3   9       45.63       43.02      2.23 o 
 -13   3   9      274.53      265.43      3.39 o 
 -12   3   9      308.07      295.58      3.67 o 
 -11   3   9       29.51       28.95      1.31 o 
 -10   3   9      189.39      188.55      2.73 o 
  -9   3   9      454.81      491.24      5.61 o 
  -8   3   9       85.75       64.96      1.47 o 
  -7   3   9       38.43       35.92      1.37 o 
  -6   3   9       28.34       45.72      1.54 o 
  -5   3   9        0.78        2.64      0.65 o 
  -4   3   9     1234.39     1231.24      9.23 o 
  -3   3   9       88.49       74.46      1.31 o 
  -2   3   9      262.51      262.74      2.67 o 
  -1   3   9       75.64       59.81      1.31 o 
   0   3   9      408.54      406.12      3.54 o 
   1   3   9     5489.59     5387.39     32.74 o 
   2   3   9      719.49      711.00      5.92 o 
   3   3   9      107.97      112.43      2.08 o 
   4   3   9        2.34        1.81      0.63 o 
   5   3   9       33.20       28.18      1.07 o 
   6   3   9       24.94       37.24      1.72 o 
   7   3   9      407.43      386.96      4.13 o 
   8   3   9      135.74      135.80      2.87 o 
   9   3   9       30.79       27.66      1.36 o 
  10   3   9      157.11      164.87      2.93 o 
  11   3   9        6.56        2.05      0.98 o 
  12   3   9      266.92      257.24      3.92 o 
  13   3   9      220.93      221.31      3.73 o 
 -19   4   9      312.08      339.34      5.83 o 
 -18   4   9       42.66       45.58      2.14 o 
 -17   4   9       69.93       60.24      2.16 o 
 -16   4   9       49.86       53.31      1.96 o 
 -15   4   9        2.60        1.72      1.30 o 
 -14   4   9      266.77      241.21      3.49 o 
 -13   4   9      192.58      173.98      2.93 o 
 -12   4   9        7.16        5.87      0.74 o 
 -11   4   9      113.24      115.63      2.35 o 
 -10   4   9      151.23      134.35      2.80 o 
  -9   4   9       16.16       12.68      1.03 o 
  -8   4   9      796.07      749.03      7.14 o 
  -7   4   9      680.21      698.46      6.74 o 
  -6   4   9      695.80      640.29      5.68 o 
  -5   4   9        5.96        2.16      0.77 o 
  -4   4   9       46.92       51.24      2.15 o 
  -3   4   9     1266.34     1235.10      9.62 o 
  -2   4   9      935.47      895.95      8.88 o 
  -1   4   9        9.27        6.32      1.13 o 
   0   4   9     1677.66     1681.87     15.20 o 
   1   4   9       71.71       64.83      2.05 o 
   2   4   9       19.10       19.99      1.30 o 
   3   4   9       79.90       73.51      1.99 o 
   4   4   9      358.70      347.49      4.31 o 
   5   4   9       55.97       54.46      1.75 o 
   6   4   9       88.87       76.90      2.08 o 
   7   4   9       52.20       56.43      1.94 o 
   8   4   9       78.02       72.81      2.33 o 
   9   4   9      177.86      171.25      3.54 o 
  10   4   9        7.20       12.64      1.60 o 
  11   4   9      182.60      181.03      3.82 o 
 -16   5   9       11.52       10.82      1.59 o 
 -15   5   9        2.98        4.27      1.00 o 
 -14   5   9       46.98       52.19      1.86 o 
 -13   5   9      261.72      272.84      4.01 o 
 -12   5   9      187.93      171.27      2.97 o 
 -11   5   9        0.29       -0.63      0.74 o 
 -10   5   9       20.94       21.15      1.18 o 
  -9   5   9      159.70      144.26      2.79 o 
  -8   5   9       42.17       41.74      1.52 o 
  -7   5   9       49.72       47.81      1.69 o 
  -6   5   9      156.86      141.93      2.63 o 
  -5   5   9        0.01       -0.17      0.74 o 
  -4   5   9       45.79       47.56      1.60 o 
  -3   5   9      451.01      452.48      5.27 o 
  -2   5   9       96.18      100.26      2.60 o 
  -1   5   9       79.16       83.32      2.31 o 
   0   5   9       24.08       21.28      1.59 o 
   1   5   9       23.69       24.46      1.62 o 
   2   5   9      583.82      584.32      7.20 o 
   3   5   9       92.43       88.65      3.23 o 
   4   5   9        0.14        1.04      1.00 o 
   5   5   9       29.10       34.40      2.40 o 
   6   5   9       28.57       23.89      2.54 o 
   7   5   9       38.16       41.58      1.99 o 
   8   5   9       32.48       39.59      2.16 o 
 -12   6   9       67.70       78.49      2.24 o 
 -11   6   9        0.03        0.19      0.83 o 
 -10   6   9       34.49       36.54      1.82 o 
  -9   6   9      144.37      144.94      2.97 o 
  -8   6   9      272.27      279.06      4.14 o 
  -7   6   9       65.15       63.13      2.27 o 
  -6   6   9       12.48       14.03      1.40 o 
  -5   6   9      203.61      212.29      9.04 o 
  -4   6   9      125.85      140.21      4.24 o 
  -3   6   9      505.06      489.65      9.86 o 
  -2   6   9      320.16      321.44     15.41 o 
  -1   6   9      151.72      164.46      5.43 o 
   0   6   9        7.16        9.76      2.29 o 
   1   6   9       25.86       36.01      2.95 o 
   2   6   9      217.30      243.49      8.34 o 
   3   6   9       25.27       18.58      1.94 o 
   4   6   9        0.15       -1.13      1.13 o 
 -22   0  10        3.08        2.94      1.47 o 
 -21   0  10       30.80       33.02      2.94 o 
 -20   0  10       56.48       58.45      2.82 o 
 -19   0  10        4.08        5.40      1.22 o 
 -18   0  10      423.48      412.18      7.21 o 
 -17   0  10     1058.55     1094.98     11.85 o 
 -16   0  10      808.37      788.01      9.03 o 
 -15   0  10     2076.88     2050.36     20.04 o 
 -14   0  10      118.81      106.06      2.24 o 
 -13   0  10     1240.03     1159.02     11.98 o 
 -12   0  10     2909.96     2933.51     28.66 o 
 -11   0  10       47.51       49.45      1.69 o 
 -10   0  10     1635.11     1603.87     15.67 o 
  -9   0  10     1734.97     1785.45     17.22 o 
  -8   0  10        0.29        2.81      0.49 o 
  -7   0  10       55.00       76.18      1.81 o 
  -6   0  10       88.06      134.30      2.37 o 
  -5   0  10      637.08      722.64      8.08 o 
  -4   0  10     1634.94     1587.52     13.28 o 
  -3   0  10      192.03      194.40      2.53 o 
  -2   0  10        1.11        0.73      0.46 o 
  -1   0  10     8759.08     8762.71     83.15 o 
   0   0  10      116.08      123.71      2.22 o 
   1   0  10     1770.03     1750.88     14.73 o 
   2   0  10      516.18      474.56      4.90 o 
   3   0  10      171.06      182.76      3.23 o 
   4   0  10     3024.51     3070.37     29.34 o 
   5   0  10      274.43      293.45      4.62 o 
   6   0  10      760.69      771.76      9.30 o 
   7   0  10      567.13      558.71      8.78 o 
   8   0  10      218.97      215.42      5.46 o 
   9   0  10       25.64       21.09      1.51 o 
  10   0  10      527.87      531.38     10.88 o 
  11   0  10        0.89        1.03      2.20 o 
  12   0  10      661.81      664.89     22.02 o 
  13   0  10      443.83      468.70      8.82 o 
  14   0  10      122.14      142.22      5.50 o 
 -23   1  10      165.37      168.79      6.60 o 
 -22   1  10       73.68       74.86      4.40 o 
 -21   1  10        3.49        3.38      1.47 o 
 -20   1  10      246.12      249.50      4.47 o 
 -19   1  10      182.88      190.33      3.28 o 
 -18   1  10      107.36      114.56      2.42 o 
 -17   1  10       85.05       87.41      2.16 o 
 -16   1  10       10.11        8.07      1.17 o 
 -15   1  10      464.06      445.14      4.08 o 
 -14   1  10     1745.88     1728.73     11.24 o 
 -13   1  10      444.44      451.81      3.97 o 
 -12   1  10       66.87       59.98      1.14 o 
 -11   1  10     1959.48     1953.65     12.35 o 
 -10   1  10      121.26      105.00      1.39 o 
  -9   1  10     1063.07     1113.97      8.48 o 
  -8   1  10        2.07        2.36      0.68 o 
  -7   1  10      297.13      302.37      2.63 o 
  -6   1  10      117.27      146.15      1.57 o 
  -5   1  10        4.65        1.95      0.31 o 
  -4   1  10      105.18      118.47      1.45 o 
  -3   1  10      764.47      760.33      5.28 o 
  -2   1  10      813.37      765.36      5.00 o 
  -1   1  10       49.20       44.68      0.81 o 
   0   1  10     2181.35     2193.50     12.85 o 
   1   1  10       55.33       57.72      0.99 o 
   2   1  10      705.04      700.35      5.29 o 
   3   1  10     2175.57     2156.81     13.89 o 
   4   1  10        6.33        8.53      0.76 o 
   5   1  10     1224.99     1152.08      8.87 o 
   6   1  10      535.74      495.15      4.68 o 
   7   1  10       11.05       21.53      1.22 o 
   8   1  10        2.40        4.00      0.77 o 
   9   1  10      486.57      472.50      5.24 o 
  10   1  10       11.16       11.73      0.98 o 
  11   1  10      140.30      149.50      2.86 o 
  12   1  10        6.23        4.79      0.88 o 
  13   1  10      365.49      369.21      4.91 o 
 -22   2  10       56.68       68.86      2.75 o 
 -21   2  10      164.27      174.08      4.71 o 
 -20   2  10       66.97       70.44      2.66 o 
 -19   2  10      154.42      149.71      3.61 o 
 -18   2  10      267.82      265.34      3.70 o 
 -17   2  10       15.33       11.31      1.03 o 
 -16   2  10      152.82      157.47      2.61 o 
 -15   2  10      269.39      280.50      3.39 o 
 -14   2  10      174.03      160.12      2.58 o 
 -13   2  10      411.67      411.49      4.38 o 
 -12   2  10      301.25      302.73      4.21 o 
 -11   2  10      317.08      314.81      3.23 o 
 -10   2  10      808.70      820.34      6.48 o 
  -9   2  10        9.81       24.22      0.90 o 
  -8   2  10       43.99       42.14      1.15 o 
  -7   2  10        3.09        3.10      0.46 o 
  -6   2  10        8.64       15.23      0.64 o 
  -5   2  10      176.78      189.19      1.99 o 
  -4   2  10      578.07      588.48      4.47 o 
  -3   2  10        4.22        2.89      0.46 o 
  -2   2  10       55.23       57.81      1.19 o 
  -1   2  10      206.32      227.68      2.20 o 
   0   2  10       11.20       15.90      0.64 o 
   1   2  10      216.66      203.51      2.26 o 
   2   2  10       23.66       23.14      0.86 o 
   3   2  10        1.85        3.40      0.60 o 
   4   2  10     1011.73     1015.64      7.39 o 
   5   2  10        4.48       10.06      0.71 o 
   6   2  10      707.52      650.57      7.59 o 
   7   2  10      184.20      147.73      2.60 o 
   8   2  10       84.53       75.18      1.94 o 
   9   2  10       40.25       46.21      1.75 o 
  10   2  10      154.37      139.93      2.68 o 
  11   2  10        6.88        8.03      1.08 o 
  12   2  10      167.33      190.89      4.03 o 
  13   2  10      106.05      104.71      2.69 o 
 -21   3  10       62.85       76.45      2.98 o 
 -20   3  10      189.08      197.73      8.23 o 
 -19   3  10      705.43      721.85      8.41 o 
 -18   3  10       34.80       37.55      1.78 o 
 -17   3  10        7.85       11.10      1.35 o 
 -16   3  10      258.23      286.23      3.72 o 
 -15   3  10      221.68      207.17      3.06 o 
 -14   3  10      749.52      722.48      7.38 o 
 -13   3  10      239.03      219.30      3.06 o 
 -12   3  10        0.08       -0.21      0.70 o 
 -11   3  10      391.89      384.98      4.38 o 
 -10   3  10       80.28       76.63      2.01 o 
  -9   3  10      175.14      162.80      2.22 o 
  -8   3  10      828.96      798.07      7.22 o 
  -7   3  10        1.80       -0.24      0.60 o 
  -6   3  10      873.32      854.33      6.88 o 
  -5   3  10     2172.66     2105.93     14.82 o 
  -4   3  10       56.21       60.70      2.63 o 
  -3   3  10     2413.78     2366.64     16.42 o 
  -2   3  10       35.18       25.72      1.07 o 
  -1   3  10      109.55      120.56      1.98 o 
   0   3  10       48.07       48.76      3.59 o 
   1   3  10      126.07      123.57      1.83 o 
   2   3  10       36.19       34.06      1.05 o 
   3   3  10      304.02      327.99      3.61 o 
   4   3  10      156.08      171.59      2.50 o 
   5   3  10      121.15      112.46      2.30 o 
   6   3  10      839.33      854.09      7.86 o 
   7   3  10       66.71       65.68      1.99 o 
   8   3  10      262.87      246.67      4.01 o 
   9   3  10      559.11      558.89      6.86 o 
  10   3  10       20.12       26.59      1.80 o 
  11   3  10      197.73      225.40      4.47 o 
  12   3  10       17.48       24.40      1.49 o 
 -19   4  10       33.20       45.51      2.54 o 
 -18   4  10      328.83      352.99      5.36 o 
 -17   4  10        0.50       -0.98      0.98 o 
 -16   4  10      264.62      249.71      3.76 o 
 -15   4  10      158.67      160.30      2.82 o 
 -14   4  10       16.78       15.95      1.08 o 
 -13   4  10      103.05      100.97      2.27 o 
 -12   4  10      169.51      165.37      2.79 o 
 -11   4  10      390.56      363.42      4.38 o 
 -10   4  10      345.98      347.10      4.62 o 
  -9   4  10      283.16      283.41      3.78 o 
  -8   4  10      126.98       94.80      2.12 o 
  -7   4  10      805.29      742.48      8.47 o 
  -6   4  10      184.89      176.52      2.86 o 
  -5   4  10      262.25      250.37      3.08 o 
  -4   4  10     1587.03     1566.11     11.67 o 
  -3   4  10      349.52      333.92      3.72 o 
  -2   4  10      721.51      722.45      6.67 o 
  -1   4  10        3.14        3.20      0.80 o 
   0   4  10      641.21      642.54      7.50 o 
   1   4  10       42.11       44.05      1.91 o 
   2   4  10      467.30      466.08      7.00 o 
   3   4  10        0.68       -0.10      1.07 o 
   4   4  10      507.59      524.61      7.74 o 
   5   4  10      313.47      326.86      6.38 o 
   6   4  10       16.24       18.15      1.54 o 
   7   4  10      355.38      344.92      5.12 o 
   8   4  10      192.69      200.48      3.79 o 
   9   4  10       50.21       62.51      2.36 o 
  10   4  10      104.13       97.46      2.90 o 
 -16   5  10        5.80        3.72      1.17 o 
 -15   5  10       53.32       53.49      1.94 o 
 -14   5  10       46.92       42.45      1.73 o 
 -13   5  10        0.18       -0.70      0.70 o 
 -12   5  10        0.60        0.79      0.74 o 
 -11   5  10        3.31        3.48      0.89 o 
 -10   5  10      148.08      147.41      2.79 o 
  -9   5  10        0.74       -0.23      0.74 o 
  -8   5  10      490.68      450.83      5.22 o 
  -7   5  10        0.59       -0.43      0.80 o 
  -6   5  10      176.34      181.25      4.48 o 
  -5   5  10        0.50        2.14      0.80 o 
  -4   5  10      264.61      263.32      4.25 o 
  -3   5  10       12.70       12.72      1.34 o 
  -2   5  10      140.14      131.41      2.90 o 
  -1   5  10       37.36       45.78      3.18 o 
   0   5  10       67.78       72.42      2.86 o 
   1   5  10        0.24       -0.81      0.98 o 
   2   5  10       10.42       12.07      1.59 o 
   3   5  10      164.12      171.93      4.32 o 
   4   5  10       57.00       50.51      2.80 o 
   5   5  10       52.35       71.99      3.52 o 
   6   5  10      156.34      178.10      5.43 o 
   7   5  10        2.54       -1.10      1.82 o 
 -11   6  10        0.28        1.05      0.91 o 
 -10   6  10        6.29        2.10      0.91 o 
  -9   6  10        3.99        3.48      0.97 o 
  -8   6  10      133.27      139.89      3.50 o 
  -7   6  10        5.07        2.83      0.91 o 
  -6   6  10      120.56      132.43      3.27 o 
  -5   6  10      275.69      337.62      7.53 o 
  -4   6  10      121.67      125.49      9.54 o 
  -3   6  10      127.08      130.26      4.67 o 
  -2   6  10        1.22       -0.37      1.56 o 
  -1   6  10        8.32       13.50      2.57 o 
   0   6  10      116.74      157.70      5.86 o 
   1   6  10       79.76       99.09      4.67 o 
   2   6  10        1.11        0.10      1.83 o 
 -23   1  11       40.35       44.77      3.67 o 
 -22   1  11       68.80       83.66      3.34 o 
 -21   1  11       28.11       36.91      2.44 o 
 -20   1  11       59.04       65.58      2.05 o 
 -19   1  11       55.81       59.15      1.91 o 
 -18   1  11      133.78      120.15      2.53 o 
 -17   1  11      496.86      481.34      5.76 o 
 -16   1  11       19.46       19.23      1.84 o 
 -15   1  11       28.28       30.66      1.15 o 
 -14   1  11      209.63      198.20      2.32 o 
 -13   1  11       60.40       58.56      1.24 o 
 -12   1  11      151.04      136.35      2.30 o 
 -11   1  11     1840.63     1858.28     12.92 o 
 -10   1  11        5.80        5.51      0.82 o 
  -9   1  11      958.58      961.63      8.98 o 
  -8   1  11      995.17     1034.90      7.62 o 
  -7   1  11       30.34       30.33      0.81 o 
  -6   1  11      485.18      454.26      3.59 o 
  -5   1  11      274.81      235.42      3.28 o 
  -4   1  11      320.13      318.81      2.80 o 
  -3   1  11        1.65        0.81      0.37 o 
  -2   1  11      814.05      849.57      6.01 o 
  -1   1  11      570.43      605.65      6.18 o 
   0   1  11      411.71      426.44      3.28 o 
   1   1  11      358.87      354.67      3.18 o 
   2   1  11       81.06       79.98      1.39 o 
   3   1  11       15.85       15.71      0.82 o 
   4   1  11        9.32        5.46      0.71 o 
   5   1  11       92.10       88.08      1.77 o 
   6   1  11      894.91      833.17      7.02 o 
   7   1  11      151.68      137.61      2.32 o 
   8   1  11      161.80      148.42      2.60 o 
   9   1  11       50.64       53.12      1.69 o 
  10   1  11       42.05       40.57      1.60 o 
  11   1  11      110.44      110.80      3.52 o 
  12   1  11       96.92       93.10      2.48 o 
 -22   2  11        0.00       -0.55      0.94 o 
 -21   2  11       10.72       10.69      1.83 o 
 -20   2  11       29.09       30.96      1.88 o 
 -19   2  11       16.18       18.69      1.27 o 
 -18   2  11      113.77      112.40      2.65 o 
 -17   2  11      722.14      719.58      7.77 o 
 -16   2  11      222.68      231.44      3.75 o 
 -15   2  11        4.43        2.34      0.79 o 
 -14   2  11       30.31       27.70      1.17 o 
 -13   2  11       20.44       17.40      1.23 o 
 -12   2  11       14.83       13.98      1.15 o 
 -11   2  11     1546.19     1565.71     11.33 o 
 -10   2  11     1254.46     1228.92      9.18 o 
  -9   2  11        2.03        2.64      0.66 o 
  -8   2  11       24.11       32.55      1.02 o 
  -7   2  11       90.27       90.86      1.58 o 
  -6   2  11        3.77        4.42      0.46 o 
  -5   2  11      291.98      291.82      2.76 o 
  -4   2  11      264.76      254.54      2.52 o 
  -3   2  11       63.63       60.74      1.24 o 
  -2   2  11       27.53       27.85      1.02 o 
  -1   2  11      311.53      295.53      2.92 o 
   0   2  11      461.56      419.23      4.03 o 
   1   2  11      140.37      135.43      2.08 o 
   2   2  11      113.73      107.79      1.93 o 
   3   2  11      134.41      126.88      1.92 o 
   4   2  11        1.78        1.43      0.64 o 
   5   2  11        0.20       -0.06      0.74 o 
   6   2  11      629.86      533.15      5.68 o 
   7   2  11        4.15        4.54      0.88 o 
   8   2  11       33.54       35.75      1.48 o 
   9   2  11        1.25        0.11      0.74 o 
  10   2  11        1.36        1.41      0.74 o 
  11   2  11        6.61        4.02      1.03 o 
  12   2  11       60.84       68.39      2.15 o 
 -21   3  11       14.25       11.20      1.43 o 
 -20   3  11       74.47       72.22      2.75 o 
 -19   3  11        0.00       -1.30      1.30 o 
 -18   3  11      180.72      177.61      3.45 o 
 -17   3  11      602.84      631.07      7.30 o 
 -16   3  11       17.78       16.27      1.03 o 
 -15   3  11      176.94      173.37      2.73 o 
 -14   3  11       66.76       58.49      2.15 o 
 -13   3  11      106.49       99.45      2.02 o 
 -12   3  11      481.51      444.82      5.38 o 
 -11   3  11      591.35      572.06      5.69 o 
 -10   3  11      572.56      571.26      6.40 o 
  -9   3  11        9.55        8.25      0.66 o 
  -8   3  11       41.72       34.01      1.52 o 
  -7   3  11      564.25      534.36      4.89 o 
  -6   3  11      219.56      209.16      2.64 o 
  -5   3  11      618.30      589.45      5.24 o 
  -4   3  11      274.80      274.53      3.19 o 
  -3   3  11        0.23        0.13      0.63 o 
  -2   3  11       89.18       92.98      1.77 o 
  -1   3  11     1655.17     1586.64     12.92 o 
   0   3  11       30.31       29.03      1.47 o 
   1   3  11      181.56      178.82      2.83 o 
   2   3  11      189.28      194.74      2.66 o 
   3   3  11        1.22        2.82      0.74 o 
   4   3  11      261.67      251.30      6.57 o 
   5   3  11       85.71       86.63      2.15 o 
   6   3  11        7.33        7.29      1.17 o 
   7   3  11       10.65       10.83      1.38 o 
   8   3  11       10.11        8.98      1.25 o 
   9   3  11       90.12       89.99      2.73 o 
  10   3  11        5.46        7.71      1.25 o 
 -19   4  11       49.34       40.41      2.32 o 
 -18   4  11        3.24        2.88      2.24 o 
 -17   4  11       73.62       71.05      2.06 o 
 -16   4  11       26.25       20.99      1.28 o 
 -15   4  11        3.95        2.23      0.89 o 
 -14   4  11       84.91       86.85      2.06 o 
 -13   4  11       76.37       77.20      2.06 o 
 -12   4  11      245.85      231.53      3.39 o 
 -11   4  11       70.01       63.72      2.05 o 
 -10   4  11       13.65        9.81      1.03 o 
  -9   4  11        0.02        0.47      0.70 o 
  -8   4  11     1240.48     1120.38     10.47 o 
  -7   4  11      332.52      302.96      3.91 o 
  -6   4  11       57.63       49.74      1.47 o 
  -5   4  11        0.04        0.82      0.63 o 
  -4   4  11        0.61        0.73      0.66 o 
  -3   4  11        4.76        4.35      0.76 o 
  -2   4  11       84.85       86.55      2.04 o 
  -1   4  11       22.35       26.35      1.26 o 
   0   4  11      220.41      230.61      3.93 o 
   1   4  11       11.27       11.70      1.34 o 
   2   4  11      526.77      504.17      7.60 o 
   3   4  11     1338.17     1289.06     17.16 o 
   4   4  11      229.41      213.22      4.01 o 
   5   4  11       30.02       24.30      1.72 o 
   6   4  11        0.14       -0.15      1.17 o 
   7   4  11       12.90       22.80      2.03 o 
   8   4  11      302.34      356.51      6.57 o 
   9   4  11        3.91        3.67      1.51 o 
 -16   5  11        0.28        0.00      0.89 o 
 -15   5  11       94.04      105.46      2.46 o 
 -14   5  11        8.88        5.77      1.03 o 
 -13   5  11       29.03       31.29      1.52 o 
 -12   5  11      251.20      220.93      3.56 o 
 -11   5  11      210.58      220.98      3.97 o 
 -10   5  11        2.99        1.59      0.94 o 
  -9   5  11      225.17      198.38      3.23 o 
  -8   5  11      177.65      178.04      3.09 o 
  -7   5  11      381.92      342.91      5.08 o 
  -6   5  11        2.46        2.20      0.88 o 
  -5   5  11        1.57        2.83      0.86 o 
  -4   5  11       15.74       18.41      1.15 o 
  -3   5  11       22.51       28.82      2.01 o 
  -2   5  11      117.20      119.24      2.83 o 
  -1   5  11       23.06       19.03      1.54 o 
   0   5  11       18.93       19.72      1.54 o 
   1   5  11       80.85       80.19      2.60 o 
   2   5  11       73.12       67.72      3.39 o 
   3   5  11        6.67        6.85      1.34 o 
   4   5  11       69.44       71.39      2.69 o 
   5   5  11       23.52       26.06      2.59 o 
   6   5  11       28.56       24.51      4.95 o 
 -10   6  11        1.67        1.99      0.91 o 
  -9   6  11       65.31       63.95      2.19 o 
  -8   6  11        5.85        3.63      1.08 o 
  -7   6  11       10.28       18.21      1.72 o 
  -6   6  11       55.40       71.30      2.53 o 
  -5   6  11       10.43        8.89      1.92 o 
  -4   6  11       32.37       41.73      3.30 o 
  -3   6  11      215.93      242.45      8.07 o 
  -2   6  11       41.03       42.96      3.11 o 
  -1   6  11        8.76       14.40      4.40 o 
   0   6  11        9.53       19.14      2.12 o 
 -22   0  12        0.30        2.20      2.20 o 
 -21   0  12       90.93      110.90      3.87 o 
 -20   0  12      132.91      143.11      4.05 o 
 -19   0  12      386.67      385.46     12.11 o 
 -18   0  12      247.81      258.50      4.37 o 
 -17   0  12       33.26       36.27      1.69 o 
 -16   0  12      205.57      201.06      3.51 o 
 -15   0  12      834.73      891.69     11.93 o 
 -14   0  12     1304.16     1245.97     21.31 o 
 -13   0  12     1045.36     1041.63     11.14 o 
 -12   0  12     1134.44     1226.32     18.51 o 
 -11   0  12      372.73      355.91      4.79 o 
 -10   0  12     2885.16     2820.51     26.80 o 
  -9   0  12      159.94      136.82      2.66 o 
  -8   0  12        3.63        7.29      1.05 o 
  -7   0  12     1244.60     1134.17     11.70 o 
  -6   0  12      482.14      480.92      6.06 o 
  -5   0  12       36.93       32.62      1.38 o 
  -4   0  12     1914.85     1902.10     18.61 o 
  -3   0  12     6481.24     6650.46     60.78 o 
  -2   0  12      540.37      519.67      6.33 o 
  -1   0  12       17.60       13.96      1.07 o 
   0   0  12        0.13        1.10      0.60 o 
   1   0  12      245.38      209.90      4.67 o 
   2   0  12      145.52      154.70      2.91 o 
   3   0  12      288.71      274.58      6.77 o 
   4   0  12     1111.29     1094.70     14.99 o 
   5   0  12       78.39       96.20      2.80 o 
   6   0  12      276.78      272.22      4.66 o 
   7   0  12      183.26      190.96      4.08 o 
   8   0  12        5.95        6.93      1.27 o 
   9   0  12      445.27      457.20      7.61 o 
  10   0  12      478.94      540.69     12.11 o 
  11   0  12       12.50        9.63      2.94 o 
  12   0  12      356.24      456.51      9.07 o 
 -23   1  12      152.44      176.65      5.11 o 
 -22   1  12      124.09      148.24      4.58 o 
 -21   1  12       39.87       45.89      2.37 o 
 -20   1  12      189.20      203.64      3.54 o 
 -19   1  12      255.44      263.73      4.01 o 
 -18   1  12        0.25        0.73      0.79 o 
 -17   1  12      277.00      282.21      4.12 o 
 -16   1  12        8.42        6.83      0.79 o 
 -15   1  12      608.01      575.39      5.65 o 
 -14   1  12      264.84      256.71      3.19 o 
 -13   1  12      150.31      158.38      2.12 o 
 -12   1  12     1432.52     1439.28     10.37 o 
 -11   1  12      571.09      555.98      4.78 o 
 -10   1  12      131.05      139.36      2.04 o 
  -9   1  12      529.59      520.76      4.48 o 
  -8   1  12     1006.62      949.63      7.23 o 
  -7   1  12      132.74      145.30      1.98 o 
  -6   1  12       48.29       36.98      1.04 o 
  -5   1  12       89.81       82.93      1.58 o 
  -4   1  12     1088.33     1085.26      8.12 o 
  -3   1  12     1348.21     1371.07      9.91 o 
  -2   1  12      114.64       99.81      1.49 o 
  -1   1  12      337.37      308.55      2.86 o 
   0   1  12      370.88      353.76      3.53 o 
   1   1  12       80.27       92.28      1.77 o 
   2   1  12      448.16      411.37      4.01 o 
   3   1  12      851.46      849.89      7.80 o 
   4   1  12       78.96       74.00      2.07 o 
   5   1  12      438.02      451.24      6.89 o 
   6   1  12      434.87      460.10      4.67 o 
   7   1  12        2.02        1.71      0.71 o 
   8   1  12      364.03      348.36      4.42 o 
   9   1  12       90.69       92.17      2.27 o 
  10   1  12       61.40       63.16      1.94 o 
  11   1  12      229.99      263.39      4.32 o 
 -22   2  12       72.77       80.48      2.91 o 
 -21   2  12       87.42       96.62      3.18 o 
 -20   2  12       69.87       74.42      2.33 o 
 -19   2  12       96.45      110.14      3.18 o 
 -18   2  12     1447.36     1451.10     13.81 o 
 -17   2  12       71.41       79.22      2.28 o 
 -16   2  12      411.65      421.12      5.29 o 
 -15   2  12        3.71        3.85      1.17 o 
 -14   2  12        0.12       -0.73      0.73 o 
 -13   2  12      235.75      225.14      3.98 o 
 -12   2  12     2789.97     2767.44     20.80 o 
 -11   2  12     1591.29     1587.07     14.12 o 
 -10   2  12      144.46      137.11      2.35 o 
  -9   2  12        0.10        0.59      0.82 o 
  -8   2  12       78.57       74.94      1.69 o 
  -7   2  12      206.96      190.41      2.63 o 
  -6   2  12        7.94       11.75      0.77 o 
  -5   2  12      327.83      314.72      2.91 o 
  -4   2  12      999.18      989.02      7.04 o 
  -3   2  12      264.30      262.15      2.76 o 
  -2   2  12     2141.33     2095.79     14.61 o 
  -1   2  12        4.97        3.89      0.66 o 
   0   2  12       34.47       37.31      1.28 o 
   1   2  12      118.53      115.17      2.02 o 
   2   2  12      491.55      504.65      5.85 o 
   3   2  12       15.83       15.07      0.97 o 
   4   2  12      900.15      922.56      8.58 o 
   5   2  12        4.34        5.29      0.96 o 
   6   2  12        0.32       -0.67      1.15 o 
   7   2  12      204.21      212.49      3.91 o 
   8   2  12        4.41        8.97      1.25 o 
   9   2  12       32.94       29.27      1.69 o 
  10   2  12       93.75      109.02      3.02 o 
  11   2  12       26.16       30.08      1.83 o 
 -21   3  12        9.11       11.95      1.85 o 
 -20   3  12      156.05      159.29      4.04 o 
 -19   3  12      544.64      559.56      6.99 o 
 -18   3  12      231.74      249.14      4.19 o 
 -17   3  12       27.58       29.04      1.54 o 
 -16   3  12       80.14       64.03      1.96 o 
 -15   3  12        0.05        0.73      0.79 o 
 -14   3  12       10.88       14.80      1.17 o 
 -13   3  12      354.63      320.49      4.56 o 
 -12   3  12       44.16       87.82      4.77 o 
 -11   3  12     1221.68     1153.33     11.08 o 
 -10   3  12        5.53        6.81      0.93 o 
  -9   3  12       30.57       41.35      1.24 o 
  -8   3  12      360.36      346.92      3.69 o 
  -7   3  12        0.26        0.00      0.60 o 
  -6   3  12        3.77        5.93      0.71 o 
  -5   3  12        0.10       -0.60      0.60 o 
  -4   3  12      105.58      109.73      2.08 o 
  -3   3  12     2997.02     2947.05     21.96 o 
  -2   3  12       85.61       91.41      2.08 o 
  -1   3  12       27.76       27.37      1.42 o 
   0   3  12       29.63       34.77      1.91 o 
   1   3  12      384.15      378.06      4.58 o 
   2   3  12        8.92        8.49      1.17 o 
   3   3  12       44.55       63.63      2.33 o 
   4   3  12       19.56       18.95      1.26 o 
   5   3  12       72.49       70.24      2.37 o 
   6   3  12        2.57        4.93      1.00 o 
   7   3  12        2.07        2.03      1.00 o 
   8   3  12      175.84      185.58      3.84 o 
   9   3  12        2.97       -0.55      1.10 o 
 -19   4  12      114.01      110.70      3.61 o 
 -18   4  12      119.21      126.13      3.08 o 
 -17   4  12      148.22      163.68      3.50 o 
 -16   4  12        5.62        9.58      1.20 o 
 -15   4  12       12.75       19.52      1.54 o 
 -14   4  12        4.89        6.91      1.00 o 
 -13   4  12      646.75      622.06      6.70 o 
 -12   4  12      166.36      154.24      2.73 o 
 -11   4  12        1.51        1.93      0.79 o 
 -10   4  12      145.17      136.39      2.46 o 
  -9   4  12        0.11        0.73      0.74 o 
  -8   4  12       48.51       50.78      2.14 o 
  -7   4  12       93.66       99.44      2.19 o 
  -6   4  12       45.75       47.82      1.37 o 
  -5   4  12       20.33       17.42      1.56 o 
  -4   4  12      253.67      247.33      3.16 o 
  -3   4  12       36.73       38.31      1.48 o 
  -2   4  12       93.33       95.72      2.15 o 
  -1   4  12      460.00      437.40      5.85 o 
   0   4  12      118.39      108.69      4.13 o 
   1   4  12       69.56       87.07      2.73 o 
   2   4  12      216.33      227.96      4.79 o 
   3   4  12      453.74      456.30      6.31 o 
   4   4  12       44.62       49.00      2.97 o 
   5   4  12       51.03       53.60      2.36 o 
   6   4  12      100.22      138.79      4.69 o 
   7   4  12       38.65       34.27      2.37 o 
 -15   5  12        5.23        6.47      1.17 o 
 -14   5  12       49.66       56.52      1.86 o 
 -13   5  12      103.92       98.31      2.46 o 
 -12   5  12      298.84      305.14      8.20 o 
 -11   5  12      282.27      268.82      4.45 o 
 -10   5  12       83.35       78.71      2.12 o 
  -9   5  12       91.36      102.37      2.46 o 
  -8   5  12       12.43       17.41      1.26 o 
  -7   5  12        2.49        3.94      1.03 o 
  -6   5  12      332.06      347.99      4.51 o 
  -5   5  12      205.18      202.12      3.34 o 
  -4   5  12        0.27        0.21      1.07 o 
  -3   5  12      261.07      275.76      4.55 o 
  -2   5  12       98.41      106.45      3.72 o 
  -1   5  12       59.35       69.12      2.46 o 
   0   5  12       20.22       19.23      1.62 o 
   1   5  12       19.77       20.45      1.78 o 
   2   5  12      152.85      180.49      3.81 o 
   3   5  12      397.92      402.34      6.19 o 
   4   5  12      168.77      171.93      4.01 o 
  -9   6  12       27.48       32.75      1.65 o 
  -8   6  12       50.01       83.27      2.38 o 
  -7   6  12        9.97        8.87      1.40 o 
  -6   6  12       10.57       14.17      1.85 o 
  -5   6  12      490.39      526.90      8.16 o 
  -4   6  12       30.59       30.18      2.27 o 
  -3   6  12        2.24        3.67      1.76 o 
 -22   1  13        7.36        4.14      1.79 o 
 -21   1  13       44.46       46.10      1.99 o 
 -20   1  13       88.74       83.54      2.36 o 
 -19   1  13      133.58      141.52      2.90 o 
 -18   1  13        1.60        3.82      0.86 o 
 -17   1  13      105.82       92.43      2.36 o 
 -16   1  13      329.41      319.85      4.38 o 
 -15   1  13       30.96       30.07      1.97 o 
 -14   1  13      192.23      202.60      2.79 o 
 -13   1  13       28.94       31.38      1.31 o 
 -12   1  13      604.06      615.02      6.30 o 
 -11   1  13      205.42      201.51      2.89 o 
 -10   1  13        2.52        2.20      0.73 o 
  -9   1  13       17.21       19.07      0.93 o 
  -8   1  13       66.11       62.44      1.43 o 
  -7   1  13       19.24       23.88      0.97 o 
  -6   1  13      109.70      113.91      1.81 o 
  -5   1  13      222.44      218.50      2.53 o 
  -4   1  13       62.93       71.76      1.58 o 
  -3   1  13      230.95      219.96      2.61 o 
  -2   1  13      100.27       94.37      1.71 o 
  -1   1  13       13.57       13.58      0.83 o 
   0   1  13       10.62       10.43      0.91 o 
   1   1  13       47.24       48.77      1.52 o 
   2   1  13      200.34      192.38      3.38 o 
   3   1  13      392.26      403.19      4.58 o 
   4   1  13      452.88      446.39      5.17 o 
   5   1  13       81.38       86.17      2.15 o 
   6   1  13       53.02       52.01      1.75 o 
   7   1  13        2.32        1.06      0.96 o 
   8   1  13       15.42       12.64      1.34 o 
   9   1  13       21.19       21.30      1.54 o 
  10   1  13        0.80        2.94      1.25 o 
 -22   2  13       10.70        9.96      1.38 o 
 -21   2  13        0.26       -1.03      1.27 o 
 -20   2  13       16.83       21.52      1.54 o 
 -19   2  13      189.71      196.04      3.45 o 
 -18   2  13       84.64       87.78      2.33 o 
 -17   2  13       91.20       92.84      2.33 o 
 -16   2  13       44.36       46.20      1.92 o 
 -15   2  13      800.82      790.95     11.55 o 
 -14   2  13       10.28       13.31      1.30 o 
 -13   2  13     1337.87     1238.80     16.07 o 
 -12   2  13      119.65      124.77      2.42 o 
 -11   2  13        0.04        0.10      0.78 o 
 -10   2  13       14.48        8.94      1.31 o 
  -9   2  13        0.03       -0.44      0.44 o 
  -8   2  13       69.41       66.62      1.82 o 
  -7   2  13        0.03       -0.59      0.66 o 
  -6   2  13        0.79        0.44      0.66 o 
  -5   2  13      100.98       94.42      1.97 o 
  -4   2  13       16.03       14.11      0.84 o 
  -3   2  13     1122.25     1077.51      8.32 o 
  -2   2  13     1089.47     1064.64      9.09 o 
  -1   2  13      904.10      874.34      7.23 o 
   0   2  13      203.25      195.02      2.62 o 
   1   2  13      691.08      685.68      5.97 o 
   2   2  13      132.17      117.84      2.79 o 
   3   2  13      255.74      262.84      3.67 o 
   4   2  13      859.97      873.26      8.96 o 
   5   2  13        3.05        5.23      1.17 o 
   6   2  13        2.12        1.28      1.10 o 
   7   2  13       17.99       16.63      1.34 o 
   8   2  13       52.72       49.23      2.09 o 
   9   2  13        8.00        4.82      1.25 o 
 -20   3  13      153.88      161.35      3.50 o 
 -19   3  13       38.40       45.47      1.96 o 
 -18   3  13       75.57       67.25      3.31 o 
 -17   3  13        4.85        3.52      1.17 o 
 -16   3  13        0.09        0.80      0.79 o 
 -15   3  13       13.42       12.49      1.17 o 
 -14   3  13      137.65      129.44      2.71 o 
 -13   3  13      130.45      124.31      2.71 o 
 -12   3  13       57.54       59.23      1.91 o 
 -11   3  13       30.29       23.42      1.80 o 
 -10   3  13        4.12        2.71      1.44 o 
  -9   3  13      227.35      209.99      3.38 o 
  -8   3  13       48.78       46.28      1.76 o 
  -7   3  13      365.12      328.27      4.00 o 
  -6   3  13      302.95      292.75      3.80 o 
  -5   3  13      137.35      142.86      2.23 o 
  -4   3  13      702.05      695.32      6.18 o 
  -3   3  13     1335.82     1321.29     11.21 o 
  -2   3  13       76.77       70.00      1.82 o 
  -1   3  13        7.75        9.85      1.03 o 
   0   3  13        9.24        8.81      1.03 o 
   1   3  13      140.56      143.44      2.66 o 
   2   3  13        3.68        5.72      1.17 o 
   3   3  13      225.31      204.03      3.91 o 
   4   3  13       74.55       68.34      2.80 o 
   5   3  13      382.75      391.88      5.64 o 
   6   3  13        0.15        0.73      0.96 o 
   7   3  13        6.08        9.77      1.34 o 
   8   3  13       14.82       15.31      2.33 o 
 -18   4  13      118.86      115.28      3.08 o 
 -17   4  13       26.04       29.36      1.59 o 
 -16   4  13       36.92       32.20      1.80 o 
 -15   4  13       10.19       14.03      1.29 o 
 -14   4  13       46.05       40.04      1.91 o 
 -13   4  13      137.34      131.47      3.08 o 
 -12   4  13       69.58       63.89      2.24 o 
 -11   4  13       86.36       87.55      2.42 o 
 -10   4  13      160.56      143.59      3.02 o 
  -9   4  13       25.43       17.53      1.34 o 
  -8   4  13      344.17      316.89      4.90 o 
  -7   4  13       63.97       68.11      1.68 o 
  -6   4  13      234.85      215.70      2.92 o 
  -5   4  13      248.78      240.39      3.23 o 
  -4   4  13      183.83      170.16      2.88 o 
  -3   4  13        0.16        0.06      0.74 o 
  -2   4  13       32.16       33.98      1.48 o 
  -1   4  13        0.36        1.25      0.95 o 
   0   4  13       12.23       10.85      1.25 o 
   1   4  13        0.86        1.42      1.00 o 
   2   4  13        7.90        8.39      1.25 o 
   3   4  13      382.20      385.17      6.60 o 
   4   4  13       66.86       71.20      2.65 o 
   5   4  13       98.08       98.79      3.65 o 
   6   4  13       83.76       75.86      3.23 o 
 -15   5  13        0.03        1.05      1.17 o 
 -14   5  13        0.10        0.08      0.96 o 
 -13   5  13       11.92        9.91      1.25 o 
 -12   5  13       29.11       25.50      1.96 o 
 -11   5  13        0.58        0.07      0.86 o 
 -10   5  13       20.00       19.98      1.36 o 
  -9   5  13        9.86        8.07      1.03 o 
  -8   5  13       13.13       15.47      1.33 o 
  -7   5  13       59.02       56.54      1.86 o 
  -6   5  13       76.06       71.68      2.31 o 
  -5   5  13       14.35       19.87      1.40 o 
  -4   5  13        7.01        4.35      1.17 o 
  -3   5  13       34.55       28.81      1.72 o 
  -2   5  13      463.46      507.19      6.76 o 
  -1   5  13       25.10       23.83      1.72 o 
   0   5  13        0.50       -0.34      1.17 o 
   1   5  13        0.13       -0.10      1.25 o 
   2   5  13       34.01       35.85      2.54 o 
 -22   0  14       55.95       73.39      5.14 o 
 -21   0  14     1033.63     1105.21     23.48 o 
 -20   0  14        2.34       -0.73      2.20 o 
 -19   0  14      511.47      507.67      9.54 o 
 -18   0  14      515.73      537.85      9.71 o 
 -17   0  14       20.23       23.83      1.51 o 
 -16   0  14       88.31       97.70      2.54 o 
 -15   0  14      435.94      442.05      8.59 o 
 -14   0  14     1112.52     1127.46     19.43 o 
 -13   0  14     1882.12     1840.21     21.02 o 
 -12   0  14      520.98      503.12      6.63 o 
 -11   0  14      527.68      522.92      6.63 o 
 -10   0  14      734.72      696.19      8.03 o 
  -9   0  14       66.46       63.80      2.61 o 
  -8   0  14     1184.90     1145.73     12.13 o 
  -7   0  14     1781.56     1767.13     17.77 o 
  -6   0  14     1213.96     1194.39     12.67 o 
  -5   0  14     1053.95      985.24     10.85 o 
  -4   0  14      554.95      522.32      6.60 o 
  -3   0  14      285.18      267.87      4.19 o 
  -2   0  14     1897.06     1838.89     18.46 o 
  -1   0  14      929.93      925.33     10.41 o 
   0   0  14      507.92      494.72      8.55 o 
   1   0  14     2690.92     2609.37     32.12 o 
   2   0  14       77.89       88.19      3.34 o 
   3   0  14      773.14      764.75     15.78 o 
   4   0  14       78.19       81.72      5.14 o 
   5   0  14      118.49      118.93      4.15 o 
   6   0  14      746.19      768.59     13.21 o 
   7   0  14      646.51      708.30     11.94 o 
   8   0  14       14.26       18.10      2.94 o 
   9   0  14      569.80      554.07     14.68 o 
 -22   1  14       18.01       22.57      1.94 o 
 -21   1  14       12.97       12.45      1.25 o 
 -20   1  14      109.09      118.44      2.80 o 
 -19   1  14      354.44      370.72      5.02 o 
 -18   1  14      305.19      298.61      4.28 o 
 -17   1  14      255.89      257.49      3.91 o 
 -16   1  14      182.46      180.96      2.98 o 
 -15   1  14      241.42      234.84      3.12 o 
 -14   1  14       52.64       53.18      1.50 o 
 -13   1  14      756.84      745.43      6.95 o 
 -12   1  14      660.66      632.00      6.03 o 
 -11   1  14      574.81      563.33      4.93 o 
 -10   1  14       14.37       18.04      0.84 o 
  -9   1  14      491.62      461.05      5.00 o 
  -8   1  14      528.62      496.77      4.53 o 
  -7   1  14        2.42        3.26      0.66 o 
  -6   1  14      151.40      134.01      2.08 o 
  -5   1  14      346.50      331.53      3.48 o 
  -4   1  14     1027.62     1016.62      7.92 o 
  -3   1  14      952.19      942.05      9.46 o 
  -2   1  14        0.92        1.47      0.74 o 
  -1   1  14      522.11      504.01      5.30 o 
   0   1  14      752.84      765.15      7.12 o 
   1   1  14      396.63      360.28      5.28 o 
   2   1  14        2.90        1.96      0.96 o 
   3   1  14       81.49      101.56      3.18 o 
   4   1  14       68.13       52.10      1.99 o 
   5   1  14      323.70      323.44      4.85 o 
   6   1  14      226.11      227.15      4.12 o 
   7   1  14       76.45       71.68      2.97 o 
   8   1  14      407.29      420.36      7.05 o 
   9   1  14       38.71       43.31      2.54 o 
 -21   2  14       15.48       12.87      1.59 o 
 -20   2  14      147.12      149.07      3.13 o 
 -19   2  14      295.82      307.95      4.62 o 
 -18   2  14       98.49      103.93      2.75 o 
 -17   2  14        6.18        5.14      0.86 o 
 -16   2  14       20.51       22.55      1.40 o 
 -15   2  14       10.07       11.91      1.17 o 
 -14   2  14      658.89      614.17      8.90 o 
 -13   2  14      339.59      312.49      3.85 o 
 -12   2  14      183.48      176.08      2.68 o 
 -11   2  14       63.33       56.98      1.64 o 
 -10   2  14       61.22       56.28      1.56 o 
  -9   2  14       27.65       27.42      1.22 o 
  -8   2  14       72.15       70.31      1.75 o 
  -7   2  14      249.13      246.57      3.28 o 
  -6   2  14        1.97        0.16      0.70 o 
  -5   2  14       59.10       58.27      1.94 o 
  -4   2  14      302.55      294.27      3.67 o 
  -3   2  14      606.19      592.01      6.59 o 
  -2   2  14      414.94      407.25      4.58 o 
  -1   2  14      876.59      897.29      8.18 o 
   0   2  14       96.96       92.87      2.08 o 
   1   2  14       52.34       53.25      1.75 o 
   2   2  14      527.98      497.17      6.22 o 
   3   2  14      315.45      307.06      5.61 o 
   4   2  14       66.46       68.11      2.74 o 
   5   2  14       76.40       69.55      2.66 o 
   6   2  14        1.50       -1.08      1.08 o 
   7   2  14       27.65       34.44      2.24 o 
   8   2  14        6.42        5.20      1.38 o 
 -20   3  14      119.72      128.09      3.08 o 
 -19   3  14        3.41        2.20      1.10 o 
 -18   3  14       95.04      102.67      2.71 o 
 -17   3  14      167.42      177.06      3.45 o 
 -16   3  14       72.11       67.89      2.28 o 
 -15   3  14       61.97       63.22      2.05 o 
 -14   3  14       32.52       38.98      2.94 o 
 -13   3  14       45.77       40.52      1.62 o 
 -12   3  14      211.06      189.74      3.45 o 
 -11   3  14      310.65      276.88      4.21 o 
 -10   3  14        5.55        5.41      1.07 o 
  -9   3  14      253.04      254.77      3.75 o 
  -8   3  14       83.33       75.84      2.08 o 
  -7   3  14      127.72      124.50      2.54 o 
  -6   3  14        4.15        3.56      0.74 o 
  -5   3  14      143.78      138.49      2.55 o 
  -4   3  14       59.60       51.38      1.91 o 
  -3   3  14       50.05       53.40      1.91 o 
  -2   3  14       75.15       74.74      2.16 o 
  -1   3  14      224.29      233.88      3.91 o 
   0   3  14      701.91      720.67      8.14 o 
   1   3  14        0.64        0.84      1.07 o 
   2   3  14      482.41      494.46      7.46 o 
   3   3  14       22.49       23.68      1.95 o 
   4   3  14        1.13        0.49      1.27 o 
   5   3  14      119.60      145.93      4.35 o 
   6   3  14        0.03       -1.20      1.38 o 
   7   3  14       30.58       31.85      1.78 o 
 -18   4  14       58.53       56.56      2.54 o 
 -17   4  14        1.30       -0.37      0.95 o 
 -16   4  14       33.16       39.69      2.12 o 
 -15   4  14      149.94      154.95      3.22 o 
 -14   4  14        4.40        1.55      0.96 o 
 -13   4  14        8.89       10.20      1.17 o 
 -12   4  14      403.16      364.21      5.29 o 
 -11   4  14      326.69      315.60      6.25 o 
 -10   4  14      314.15      313.28      4.71 o 
  -9   4  14       81.81       77.49      2.54 o 
  -8   4  14      304.80      319.05      5.48 o 
  -7   4  14      397.42      396.62      4.84 o 
  -6   4  14      202.41      202.85      3.19 o 
  -5   4  14       40.14       48.32      1.91 o 
  -4   4  14      208.96      213.93      4.98 o 
  -3   4  14        3.67        4.93      0.96 o 
  -2   4  14      136.14      144.88      3.65 o 
  -1   4  14      147.90      152.21      3.47 o 
   0   4  14        9.04       12.43      1.54 o 
   1   4  14      119.93      132.57      3.27 o 
   2   4  14      146.82      143.62      6.87 o 
   3   4  14       34.29       37.33      2.24 o 
   4   4  14      224.08      269.25      5.78 o 
 -14   5  14      130.45      147.44      3.45 o 
 -13   5  14       24.40       20.88      1.54 o 
 -12   5  14      126.15      128.43      4.34 o 
 -11   5  14       27.42       33.29      2.20 o 
 -10   5  14        1.18        2.36      0.96 o 
  -9   5  14      103.36      134.51      3.17 o 
  -8   5  14       38.81       38.08      1.78 o 
  -7   5  14       13.14       18.81      1.51 o 
  -6   5  14      525.24      542.00      7.76 o 
  -5   5  14       13.95       17.57      3.67 o 
  -4   5  14      121.32      141.37      3.20 o 
  -3   5  14       39.98       36.80      1.99 o 
  -2   5  14      249.03      272.32      4.67 o 
  -1   5  14        2.41        1.57      1.17 o 
   0   5  14      156.64      165.03      3.93 o 
 -22   1  15      222.45      220.43      4.72 o 
 -21   1  15      374.47      385.12      5.87 o 
 -20   1  15        7.98       15.15      1.29 o 
 -19   1  15       15.86       16.05      1.25 o 
 -18   1  15        0.12       -0.74      0.74 o 
 -17   1  15        1.44        0.55      0.73 o 
 -16   1  15        3.44        6.09      0.74 o 
 -15   1  15      267.57      270.00      3.74 o 
 -14   1  15      526.16      517.34      5.38 o 
 -13   1  15      156.78      154.89      3.15 o 
 -12   1  15       16.98       19.39      1.08 o 
 -11   1  15       39.35       37.52      1.54 o 
 -10   1  15       48.08       44.11      1.24 o 
  -9   1  15        2.28        3.80      0.63 o 
  -8   1  15       37.78       36.98      1.24 o 
  -7   1  15       47.60       43.64      1.28 o 
  -6   1  15      669.22      642.20      5.58 o 
  -5   1  15      673.71      657.34      5.68 o 
  -4   1  15       30.28       31.46      1.16 o 
  -3   1  15      548.35      526.09      4.92 o 
  -2   1  15        3.95        2.71      0.74 o 
  -1   1  15        0.42        1.41      0.80 o 
   0   1  15      239.30      225.02      3.84 o 
   1   1  15      130.87      130.66      2.83 o 
   2   1  15      536.66      508.99      6.49 o 
   3   1  15        1.65        1.47      0.96 o 
   4   1  15        2.17        2.94      1.10 o 
   5   1  15        2.08        1.47      1.17 o 
   6   1  15       16.17       18.56      3.86 o 
   7   1  15       29.42       31.07      2.24 o 
   8   1  15       10.75       14.38      1.81 o 
 -21   2  15      207.86      256.27      4.56 o 
 -20   2  15      183.17      182.93      4.24 o 
 -19   2  15        4.41        3.26      0.96 o 
 -18   2  15      196.66      193.20      3.54 o 
 -17   2  15        5.40        2.85      0.96 o 
 -16   2  15        0.15        1.27      0.79 o 
 -15   2  15      469.39      449.50      6.78 o 
 -14   2  15        1.29        1.98      0.95 o 
 -13   2  15       33.38       29.48      1.42 o 
 -12   2  15      167.93      168.63      2.68 o 
 -11   2  15       91.44       85.30      1.97 o 
 -10   2  15       22.09       19.16      1.08 o 
  -9   2  15      158.83      141.28      2.48 o 
  -8   2  15       13.82       12.54      1.03 o 
  -7   2  15       56.13       54.63      1.69 o 
  -6   2  15       24.39       23.89      1.22 o 
  -5   2  15      314.80      308.82      3.92 o 
  -4   2  15       52.89       45.22      1.72 o 
  -3   2  15       29.52       32.44      2.01 o 
  -2   2  15      172.63      164.36      2.74 o 
  -1   2  15       42.94       41.67      1.56 o 
   0   2  15      157.49      161.49      2.86 o 
   1   2  15        0.36       -0.66      1.27 o 
   2   2  15      210.66      232.41      4.01 o 
   3   2  15       71.92       72.40      2.36 o 
   4   2  15       34.26       35.98      4.32 o 
   5   2  15      222.92      200.39      4.62 o 
   6   2  15       88.57       91.31      3.23 o 
   7   2  15       33.41       35.22      2.25 o 
 -19   3  15       32.49       28.84      1.58 o 
 -18   3  15        2.63        8.73      1.17 o 
 -17   3  15       42.28       43.21      3.36 o 
 -16   3  15        0.43        0.88      0.86 o 
 -15   3  15      397.79      370.15      6.89 o 
 -14   3  15      238.19      225.14      3.82 o 
 -13   3  15       25.34       15.96      2.22 o 
 -12   3  15      234.36      268.73      4.19 o 
 -11   3  15       79.07       70.86      2.16 o 
 -10   3  15      178.70      166.78      3.20 o 
  -9   3  15       48.74       44.61      1.63 o 
  -8   3  15       20.84       17.72      1.15 o 
  -7   3  15      112.01       99.93      2.22 o 
  -6   3  15       13.23       14.62      1.54 o 
  -5   3  15      187.04      168.63      3.86 o 
  -4   3  15      297.04      294.59      4.45 o 
  -3   3  15       57.99       60.71      2.09 o 
  -2   3  15        6.36        6.07      1.22 o 
  -1   3  15       29.42       33.46      1.62 o 
   0   3  15       14.57       15.50      1.47 o 
   1   3  15      142.29      137.07      3.51 o 
   2   3  15        0.01       -1.22      1.22 o 
   3   3  15        1.59       -1.56      1.56 o 
   4   3  15      470.01      486.70      9.82 o 
   5   3  15        6.73        2.83      1.76 o 
 -17   4  15        7.61        7.07      1.20 o 
 -16   4  15        0.02       -0.08      0.96 o 
 -15   4  15       16.05       16.76      1.54 o 
 -14   4  15        7.46        5.78      1.35 o 
 -13   4  15      106.12       92.29      2.65 o 
 -12   4  15       78.38       74.31      2.33 o 
 -11   4  15       80.49       64.91      2.16 o 
 -10   4  15      152.94      158.38      3.60 o 
  -9   4  15       29.69       30.41      2.21 o 
  -8   4  15        0.40        0.73      0.79 o 
  -7   4  15       61.45       51.81      2.47 o 
  -6   4  15       83.71       79.17      2.36 o 
  -5   4  15       14.83       12.19      1.25 o 
  -4   4  15        8.82        8.24      1.17 o 
  -3   4  15       17.33       15.06      1.25 o 
  -2   4  15        9.34       13.17      2.24 o 
  -1   4  15       90.81       96.34      3.09 o 
   0   4  15       63.32       61.48      2.66 o 
   1   4  15        6.36        5.07      1.38 o 
   2   4  15       20.54       24.26      2.24 o 
   3   4  15       27.09       45.40      3.34 o 
 -12   5  15        2.39        1.99      1.00 o 
 -11   5  15        0.03        1.30      1.27 o 
 -10   5  15        0.07        0.37      0.86 o 
  -9   5  15       83.08      100.27      2.89 o 
  -8   5  15       11.80       13.52      2.49 o 
  -7   5  15        8.98       10.44      2.94 o 
  -6   5  15        4.64        9.40      1.38 o 
  -5   5  15       12.11       14.55      2.08 o 
  -4   5  15       30.30       42.44      2.37 o 
  -3   5  15        4.97        5.14      1.51 o 
  -2   5  15       12.06       10.62      1.64 o 
 -22   0  16      153.11      166.59      8.07 o 
 -21   0  16      313.55      307.49     10.27 o 
 -20   0  16        4.53        5.87      2.20 o 
 -19   0  16      237.07      263.11     18.71 o 
 -18   0  16      105.33      120.61     11.01 o 
 -17   0  16        0.25        1.93      0.94 o 
 -16   0  16      425.80      431.52      6.06 o 
 -15   0  16     1040.92      999.80     25.49 o 
 -14   0  16      243.59      228.76      3.94 o 
 -13   0  16      142.47      144.51      3.62 o 
 -12   0  16      204.99      210.27      3.81 o 
 -11   0  16      302.72      285.90      4.51 o 
 -10   0  16      942.01      898.25     14.36 o 
  -9   0  16      207.26      205.49      3.94 o 
  -8   0  16     2257.99     2164.61     21.58 o 
  -7   0  16       10.94        8.91      1.07 o 
  -6   0  16       89.46       86.81      2.47 o 
  -5   0  16       73.31       65.66      2.86 o 
  -4   0  16      102.23      101.69      2.80 o 
  -3   0  16       90.58       84.67      3.01 o 
  -2   0  16     1221.70     1224.10     17.10 o 
  -1   0  16      570.42      572.52      9.59 o 
   0   0  16        6.32       10.10      1.76 o 
   1   0  16      464.14      495.26      9.07 o 
   2   0  16      193.71      203.76      5.43 o 
   3   0  16      199.70      210.93      8.07 o 
   4   0  16      789.26      802.19     13.23 o 
   5   0  16       42.49       42.42      2.82 o 
   6   0  16      223.20      250.71      6.75 o 
 -21   1  16      573.29      619.50     15.89 o 
 -20   1  16      217.38      241.43      4.45 o 
 -19   1  16       35.53       40.66      1.91 o 
 -18   1  16      158.51      159.60      3.28 o 
 -17   1  16      200.47      196.22      3.47 o 
 -16   1  16       40.52       44.62      2.14 o 
 -15   1  16        3.18        6.80      0.88 o 
 -14   1  16       12.65       16.75      1.04 o 
 -13   1  16      258.14      238.04      3.34 o 
 -12   1  16      604.30      565.01      5.84 o 
 -11   1  16      572.22      535.35      5.51 o 
 -10   1  16        0.95        1.52      0.81 o 
  -9   1  16      608.60      574.17      5.51 o 
  -8   1  16      478.82      463.50      4.53 o 
  -7   1  16      981.61      949.61      7.62 o 
  -6   1  16      914.43      873.82      7.17 o 
  -5   1  16      100.35       96.39      2.30 o 
  -4   1  16        0.18        0.69      0.70 o 
  -3   1  16       15.71       14.44      1.08 o 
  -2   1  16      190.43      176.07      2.93 o 
  -1   1  16      681.14      673.19      7.69 o 
   0   1  16      629.12      634.32      7.52 o 
   1   1  16       10.51       10.10      1.25 o 
   2   1  16      483.23      484.41      6.32 o 
   3   1  16      194.49      190.55      3.75 o 
   4   1  16       18.52       17.87      1.62 o 
   5   1  16      161.10      163.96      3.57 o 
   6   1  16        3.83        7.01      2.34 o 
 -20   2  16      238.43      251.05      4.34 o 
 -19   2  16       10.15       11.09      1.51 o 
 -18   2  16        6.21        6.65      1.17 o 
 -17   2  16        1.81        1.79      0.96 o 
 -16   2  16      585.69      564.48      6.86 o 
 -15   2  16      271.50      246.36      6.08 o 
 -14   2  16      169.11      147.92      3.02 o 
 -13   2  16        0.07       -0.21      0.71 o 
 -12   2  16      110.10      114.02      2.35 o 
 -11   2  16      627.96      618.72      7.06 o 
 -10   2  16      252.55      235.90      3.34 o 
  -9   2  16       15.51       11.80      1.26 o 
  -8   2  16      339.69      325.53      4.06 o 
  -7   2  16     1149.36     1106.36     10.89 o 
  -6   2  16      813.85      823.15      7.73 o 
  -5   2  16      200.66      186.99      4.09 o 
  -4   2  16      204.41      197.25      3.38 o 
  -3   2  16      170.38      166.99      3.28 o 
  -2   2  16      225.48      227.32      3.75 o 
  -1   2  16        6.68        5.91      1.10 o 
   0   2  16      781.96      787.84      8.87 o 
   1   2  16       76.07       73.44      2.56 o 
   2   2  16        1.28        1.30      1.11 o 
   3   2  16      138.80      149.91      3.94 o 
   4   2  16       61.00       71.65      2.97 o 
   5   2  16       14.47       16.72      1.81 o 
 -19   3  16        9.94        9.64      1.48 o 
 -18   3  16        9.45        4.99      1.17 o 
 -17   3  16      199.59      194.50      5.61 o 
 -16   3  16      333.91      276.77      4.56 o 
 -15   3  16      884.57      842.38     14.16 o 
 -14   3  16       22.75       18.52      1.40 o 
 -13   3  16      267.68      248.05      4.19 o 
 -12   3  16      231.14      228.21      4.55 o 
 -11   3  16        0.27        0.18      0.80 o 
 -10   3  16       19.61       21.48      1.31 o 
  -9   3  16        2.76        1.19      0.76 o 
  -8   3  16       32.71       28.88      1.42 o 
  -7   3  16      331.98      333.59      4.25 o 
  -6   3  16        1.60        2.05      0.86 o 
  -5   3  16       42.87       44.74      1.91 o 
  -4   3  16       23.56       24.00      1.69 o 
  -3   3  16        0.04       -0.33      0.79 o 
  -2   3  16        0.02        1.47      1.10 o 
  -1   3  16      237.50      244.96      4.19 o 
   0   3  16      128.95      133.06      3.17 o 
   1   3  16      196.17      195.69      5.64 o 
   2   3  16        0.76        2.73      1.76 o 
   3   3  16        1.26        2.41      1.76 o 
   4   3  16       49.53       54.00      3.34 o 
 -16   4  16       63.01       73.74      2.42 o 
 -15   4  16      317.50      307.50      5.08 o 
 -14   4  16      166.57      171.27      3.60 o 
 -13   4  16        3.49        4.26      1.17 o 
 -12   4  16        0.48        1.30      0.96 o 
 -11   4  16        7.58        9.59      1.17 o 
 -10   4  16       18.71       20.17      1.54 o 
  -9   4  16       33.34       28.53      1.94 o 
  -8   4  16       27.17       34.84      1.62 o 
  -7   4  16      154.34      165.34      3.47 o 
  -6   4  16        9.41        8.76      1.68 o 
  -5   4  16      215.10      238.25      4.09 o 
  -4   4  16       25.40       25.58      2.01 o 
  -3   4  16       15.75       19.96      1.40 o 
  -2   4  16      401.72      457.42      7.46 o 
  -1   4  16       57.87       59.64      2.80 o 
   0   4  16        6.38        8.07      1.59 o 
   1   4  16      139.19      152.32      4.37 o 
  -8   5  16       32.83       30.85      2.95 o 
  -7   5  16       25.72       35.20      2.44 o 
 -21   1  17      133.68      154.83      3.35 o 
 -20   1  17        8.50       10.26      1.27 o 
 -19   1  17       71.13       75.57      3.28 o 
 -18   1  17        2.94        1.78      1.07 o 
 -17   1  17       34.87       38.89      1.72 o 
 -16   1  17      135.57      131.72      3.78 o 
 -15   1  17      148.36      142.78      2.97 o 
 -14   1  17        0.15        0.17      0.74 o 
 -13   1  17        0.41       -0.21      0.70 o 
 -12   1  17       63.96       62.27      3.39 o 
 -11   1  17      224.65      203.78      3.07 o 
 -10   1  17       59.60       58.90      2.55 o 
  -9   1  17       33.27       38.98      1.56 o 
  -8   1  17       23.02       19.54      1.11 o 
  -7   1  17      634.03      623.86      5.68 o 
  -6   1  17       72.56       77.12      2.52 o 
  -5   1  17      113.44      121.19      2.18 o 
  -4   1  17       52.72       51.30      1.65 o 
  -3   1  17        8.88        6.47      0.91 o 
  -2   1  17       98.11       99.01      2.75 o 
  -1   1  17        8.82       10.78      1.34 o 
   0   1  17      154.15      153.42      3.93 o 
   1   1  17       52.40       55.97      2.28 o 
   2   1  17       32.69       33.62      1.85 o 
   3   1  17       48.92       51.45      2.65 o 
   4   1  17       20.38       18.25      1.62 o 
   5   1  17        5.31        4.27      1.38 o 
 -20   2  17       10.41       13.66      1.29 o 
 -19   2  17        3.62        3.13      1.17 o 
 -18   2  17       23.92       20.11      1.54 o 
 -17   2  17      133.89      130.89      4.42 o 
 -16   2  17      114.56      110.31      2.73 o 
 -15   2  17        2.84        2.12      0.96 o 
 -14   2  17        0.11        2.03      0.74 o 
 -13   2  17        1.65        2.07      0.88 o 
 -12   2  17      285.61      290.99      6.28 o 
 -11   2  17       70.82       83.16      2.08 o 
 -10   2  17        5.51        9.07      1.03 o 
  -9   2  17      261.46      232.05      3.40 o 
  -8   2  17      397.13      384.67      5.61 o 
  -7   2  17     1199.16     1139.33     10.10 o 
  -6   2  17       62.69       68.10      2.61 o 
  -5   2  17       47.40       45.98      1.91 o 
  -4   2  17       10.71        7.58      1.25 o 
  -3   2  17       50.24       51.16      1.91 o 
  -2   2  17       18.68       15.26      1.34 o 
  -1   2  17      441.31      448.36      7.18 o 
   0   2  17      220.59      231.79      4.79 o 
   1   2  17        2.95        3.81      2.46 o 
   2   2  17       23.22       23.57      1.62 o 
   3   2  17       12.99       18.77      1.81 o 
   4   2  17       80.69       75.86      3.09 o 
 -18   3  17        0.00        0.15      0.89 o 
 -17   3  17       36.17       25.19      1.80 o 
 -16   3  17      235.13      236.50      4.28 o 
 -15   3  17       25.93       29.69      1.67 o 
 -14   3  17        4.80        0.88      0.86 o 
 -13   3  17      193.88      183.06      3.54 o 
 -12   3  17      115.70      121.37      2.90 o 
 -11   3  17        0.12       -0.86      1.19 o 
 -10   3  17        5.22        3.96      0.98 o 
  -9   3  17       71.93       70.47      2.02 o 
  -8   3  17      240.48      234.01      3.52 o 
  -7   3  17        7.70       10.24      1.17 o 
  -6   3  17        0.32       -0.37      0.86 o 
  -5   3  17        0.74        1.76      0.86 o 
  -4   3  17       10.61        8.30      1.38 o 
  -3   3  17      231.76      227.68      4.12 o 
  -2   3  17        6.24        2.39      1.86 o 
  -1   3  17       88.30       95.75      2.97 o 
   0   3  17      196.15      187.50      5.64 o 
   1   3  17      215.68      237.92      6.47 o 
   2   3  17        2.96       -0.31      1.76 o 
 -14   4  17        4.25        6.50      1.25 o 
 -13   4  17       17.87       18.07      1.54 o 
 -12   4  17       80.10       82.79      2.47 o 
 -11   4  17       13.22       14.51      1.34 o 
 -10   4  17        0.69       -0.10      0.81 o 
  -9   4  17       17.74       18.72      1.54 o 
  -8   4  17       76.30       66.36      2.28 o 
  -7   4  17        6.62        9.19      1.25 o 
  -6   4  17      142.14      154.29      3.65 o 
  -5   4  17       16.71       20.53      1.80 o 
  -4   4  17       10.18       10.81      1.80 o 
  -3   4  17        3.07        2.07      1.38 o 
  -2   4  17       14.10       18.60      1.81 o 
 -20   0  18        0.25       -2.20      2.20 o 
 -19   0  18      564.69      587.59     32.29 o 
 -18   0  18       33.45       39.79      6.97 o 
 -17   0  18      476.66      449.76     14.68 o 
 -16   0  18        4.48        4.04      1.56 o 
 -15   0  18       63.85       64.22      3.11 o 
 -14   0  18       14.31       16.75      1.38 o 
 -13   0  18      305.62      291.49      4.93 o 
 -12   0  18        0.00       -1.17      1.17 o 
 -11   0  18      585.23      569.84      7.48 o 
 -10   0  18      956.81      942.18     11.00 o 
  -9   0  18       49.75       63.81      2.24 o 
  -8   0  18      307.50      300.76      5.05 o 
  -7   0  18      424.12      412.64      6.06 o 
  -6   0  18       86.78       89.68      4.70 o 
  -5   0  18      232.29      233.21      5.40 o 
  -4   0  18      139.65      144.82      4.39 o 
  -3   0  18     1172.85     1177.57     16.86 o 
  -2   0  18      154.61      152.32      4.67 o 
  -1   0  18      341.92      358.91      7.51 o 
   0   0  18       28.89       38.53      6.97 o 
   1   0  18      866.62      922.22     14.78 o 
   2   0  18       43.94       47.86      3.34 o 
   3   0  18      250.55      251.83      6.47 o 
 -20   1  18       84.26       91.66      2.73 o 
 -19   1  18       11.51       10.87      1.25 o 
 -18   1  18      368.79      382.20      8.16 o 
 -17   1  18      114.96      119.65      3.08 o 
 -16   1  18       41.71       43.10      1.60 o 
 -15   1  18       80.98       87.56      2.77 o 
 -14   1  18       92.22       86.83      2.02 o 
 -13   1  18       38.57       35.23      1.42 o 
 -12   1  18      363.99      342.77      4.85 o 
 -11   1  18       41.14       42.26      1.64 o 
 -10   1  18      135.95      134.96      2.68 o 
  -9   1  18      531.66      500.05      5.50 o 
  -8   1  18        1.34        2.87      0.80 o 
  -7   1  18      203.17      196.63      3.45 o 
  -6   1  18      297.59      289.71      3.48 o 
  -5   1  18      326.87      331.65      4.18 o 
  -4   1  18       32.93       36.71      1.56 o 
  -3   1  18        1.25       -0.86      0.86 o 
  -2   1  18      344.46      347.10      6.67 o 
  -1   1  18      454.45      483.92      6.51 o 
   0   1  18      211.06      201.56      3.93 o 
   1   1  18        1.74        0.73      1.48 o 
   2   1  18      366.90      376.41      5.85 o 
   3   1  18       64.90       77.70      4.77 o 
 -19   2  18      113.29      122.58      3.08 o 
 -18   2  18       11.54       14.21      1.48 o 
 -17   2  18      167.89      168.12      3.50 o 
 -16   2  18      144.67      146.51      3.17 o 
 -15   2  18      130.04      119.67      2.90 o 
 -14   2  18       29.55       38.13      1.48 o 
 -13   2  18        2.21        2.45      0.80 o 
 -12   2  18      244.82      232.27      4.12 o 
 -11   2  18      689.33      666.36      8.44 o 
 -10   2  18       12.31       12.37      1.26 o 
  -9   2  18       57.92       60.78      1.97 o 
  -8   2  18       45.43       46.67      1.69 o 
  -7   2  18       12.43       13.51      1.25 o 
  -6   2  18        6.78        6.56      1.69 o 
  -5   2  18      545.10      538.93      6.78 o 
  -4   2  18       34.87       31.45      1.91 o 
  -3   2  18       62.82       67.52      2.36 o 
  -2   2  18      258.45      251.47      5.21 o 
  -1   2  18        3.30        4.84      1.51 o 
   0   2  18      154.49      171.81      4.37 o 
   1   2  18      177.54      187.58      4.62 o 
   2   2  18       16.29       19.27      2.29 o 
 -16   3  18        0.77        2.01      1.17 o 
 -15   3  18      127.72      141.00      4.45 o 
 -14   3  18        8.91        8.89      1.25 o 
 -13   3  18      122.12      134.90      3.25 o 
 -12   3  18       38.35       35.25      1.83 o 
 -11   3  18       29.33       26.90      1.62 o 
 -10   3  18      243.77      267.74      3.92 o 
  -9   3  18       22.46       28.82      1.48 o 
  -8   3  18        1.54        1.10      1.10 o 
  -7   3  18      193.09      206.31      5.51 o 
  -6   3  18      135.13      134.29      5.61 o 
  -5   3  18        1.16        1.61      1.17 o 
  -4   3  18      459.64      492.21      8.22 o 
  -3   3  18       35.13       42.64      1.99 o 
  -2   3  18      645.74      675.57      8.14 o 
  -1   3  18        0.42        1.40      1.38 o 
   0   3  18       57.17       70.87      3.87 o 
 -12   4  18        5.36        6.10      1.17 o 
 -11   4  18       99.96      104.79      2.90 o 
 -10   4  18        1.18        3.27      1.38 o 
  -9   4  18       79.13      101.91      3.09 o 
  -8   4  18      106.87      126.38      3.10 o 
  -7   4  18        2.14        2.75      1.64 o 
  -6   4  18        9.51        5.77      1.17 o 
  -5   4  18       80.98      102.89      2.83 o 
 -19   1  19        2.32        2.37      1.00 o 
 -18   1  19        5.85       10.45      1.25 o 
 -17   1  19        1.55        1.24      0.74 o 
 -16   1  19        4.86        5.70      0.88 o 
 -15   1  19       33.32       30.58      1.36 o 
 -14   1  19        0.24       -0.24      0.80 o 
 -13   1  19       12.23       12.73      1.27 o 
 -12   1  19        2.72        3.49      1.03 o 
 -11   1  19       66.20       58.02      1.89 o 
 -10   1  19      416.57      401.71      4.85 o 
  -9   1  19      155.36      159.33      2.95 o 
  -8   1  19       65.64       60.56      1.94 o 
  -7   1  19       29.16       28.00      1.70 o 
  -6   1  19        1.86        2.25      1.17 o 
  -5   1  19        2.95        0.49      1.22 o 
  -4   1  19        0.49       -1.00      1.00 o 
  -3   1  19        7.24        6.42      1.38 o 
  -2   1  19       37.09       33.01      1.99 o 
  -1   1  19      111.59      122.16      3.10 o 
   0   1  19       44.20       43.61      2.28 o 
   1   1  19       17.12       19.91      1.83 o 
 -17   2  19       23.43       28.35      1.91 o 
 -16   2  19       72.20       76.53      2.46 o 
 -15   2  19        0.02        0.22      0.86 o 
 -14   2  19        0.06       -0.74      0.74 o 
 -13   2  19       57.24       60.04      1.97 o 
 -12   2  19      176.86      165.45      3.47 o 
 -11   2  19        1.97        3.28      1.03 o 
 -10   2  19       82.48       71.75      2.59 o 
  -9   2  19        0.55        2.79      0.98 o 
  -8   2  19        1.39        1.86      1.17 o 
  -7   2  19        0.02       -1.06      1.17 o 
  -6   2  19        0.77        0.00      1.00 o 
  -5   2  19       76.10       78.54      2.57 o 
  -4   2  19       13.29       12.04      1.25 o 
  -3   2  19      150.37      152.87      3.94 o 
  -2   2  19       68.10       73.66      3.09 o 
  -1   2  19       23.70       19.61      2.20 o 
   0   2  19        8.85        8.23      1.81 o 
 -15   3  19        0.36       -0.08      1.04 o 
 -14   3  19       89.22       89.94      2.87 o 
 -13   3  19        1.15        0.73      1.10 o 
 -12   3  19       44.76       53.57      2.16 o 
 -11   3  19      166.31      173.48      4.77 o 
 -10   3  19      131.38      127.71      4.18 o 
  -9   3  19        0.00        0.00      1.69 o 
  -8   3  19       23.47       22.85      1.54 o 
  -7   3  19       21.55       20.46      1.69 o 
  -6   3  19        1.49        1.28      2.22 o 
  -5   3  19        2.59        1.08      1.17 o 
  -4   3  19       28.43       31.38      3.02 o 
  -3   3  19       10.29       12.64      1.54 o 
 -18   0  20        0.69        1.83      2.57 o 
 -17   0  20       14.03       13.82      2.08 o 
 -16   0  20      231.86      252.55     11.74 o 
 -15   0  20       99.39       99.94      3.67 o 
 -14   0  20       18.85       18.89      2.08 o 
 -13   0  20      123.59      130.75      4.39 o 
 -12   0  20       42.09       34.69      1.94 o 
 -11   0  20      390.57      401.43      6.20 o 
 -10   0  20      877.72      887.06     13.71 o 
  -9   0  20      153.21      155.86      5.43 o 
  -8   0  20       50.46       52.61      2.65 o 
  -7   0  20      213.72      208.86      4.37 o 
  -6   0  20       53.07       50.29      3.11 o 
  -5   0  20      160.72      160.50      8.07 o 
  -4   0  20      712.85      734.60     12.19 o 
  -3   0  20      175.25      166.52      5.43 o 
  -2   0  20       28.53       34.08      2.82 o 
  -1   0  20      140.67      145.13      8.07 o 
 -17   1  20        2.73        4.26      0.98 o 
 -16   1  20        7.69        8.75      1.03 o 
 -15   1  20      225.80      237.72      3.73 o 
 -14   1  20       76.03       68.96      2.08 o 
 -13   1  20        4.77        8.37      1.34 o 
 -12   1  20      501.72      506.67      5.84 o 
 -11   1  20       76.67       74.44      2.22 o 
 -10   1  20      964.28      975.06      9.25 o 
  -9   1  20        6.58        4.85      1.08 o 
  -8   1  20       33.17       35.75      1.69 o 
  -7   1  20       32.58       31.68      1.67 o 
  -6   1  20       88.55       83.40      2.89 o 
  -5   1  20        2.44       -0.73      1.51 o 
  -4   1  20       36.84       38.80      3.48 o 
  -3   1  20       55.09       53.59      2.36 o 
  -2   1  20       28.02       27.47      3.06 o 
 -15   2  20       73.38       89.71      3.55 o 
 -14   2  20      100.15      119.67      2.68 o 
 -13   2  20       53.50       49.29      1.97 o 
 -12   2  20       12.76       16.19      1.54 o 
 -11   2  20      757.15      734.45      7.67 o 
 -10   2  20      495.94      505.55      8.21 o 
  -9   2  20      110.88      113.48      3.02 o 
  -8   2  20       20.27       22.78      1.62 o 
  -7   2  20       12.04       11.80      1.59 o 
  -6   2  20      201.90      203.61      3.91 o 
  -5   2  20      189.89      189.58      3.75 o 
  -4   2  20       43.17       43.45      2.37 o 
  -3   2  20       70.46       78.70      3.09 o 
 -10   3  20      153.07      168.27      3.60 o 
  -9   3  20       82.63       89.52      3.18 o 
 -15   1  21        8.88        9.67      1.08 o 
 -14   1  21       14.03       17.76      1.31 o 
 -13   1  21       24.83       21.54      1.62 o 
 -12   1  21       52.20       47.12      1.97 o 
 -11   1  21      533.90      562.57      6.36 o 
 -10   1  21       84.71       89.64      2.65 o 
  -9   1  21       15.33       14.37      1.54 o 
  -8   1  21       24.76       26.91      2.22 o 
  -7   1  21       16.15       15.64      1.62 o 
  -6   1  21        0.30       -1.61      1.70 o 
  -5   1  21       30.96       30.04      2.24 o 
 -12   2  21       81.96       88.82      2.49 o 
 -11   2  21      127.75      131.41      3.01 o 
 -10   2  21       18.96       21.31      1.80 o 
  -9   2  21        1.24        0.93      1.53 o 
  -8   2  21       14.14       15.63      1.54 o 
                                                 
